# Supplementary material for: MDIG-mediated H3K9me3 demethylation upregulates Myc by activating OTX2 and facilitates liver regeneration
Source: Signal Transduct Target Ther. 2023 Sep 15;8:351. doi: 10.1038/s41392-023-01575-5 (PMC10502063; doi:10.1038/s41392-023-01575-5)
Supplement: Supplementary file 2 — Supplementary Tabe S1 [file 41392_2023_1575_MOESM2_ESM.xlsx]

## Sheet: Supplementary Table S1
Supplementary Table S1. Information of differential expressed gene from the RNA-seq analysis.
gene_id	baseMean	log2FC	lfcSE	stat	pval	padj	up_down
ENSMUSG00000028185	1371.88	0.742439	0.208889	3.55422	0.0003791	0.00538028	Up
ENSMUSG00000028184	1635.85	-0.609344	0.120571	-5.05384	4.33022e-07	2.41857e-05	Down
ENSMUSG00000028238	179.952	0.922252	0.383531	2.40463	0.0161888	0.082818	Up
ENSMUSG00000058567	2.55592	4.8587	2.08852	2.32639	0.019998	0.0952368	Up
ENSMUSG00000086228	4.11841	5.54602	1.84999	2.99787	0.00271876	0.023346	Up
ENSMUSG00000089417	5.64155	2.9639	1.50425	1.97036	0.0487976	0.175028	Up
ENSMUSG00000029919	9.81685	-3.70428	1.24416	-2.97733	0.00290771	0.0245371	Down
ENSMUSG00000029910	209.405	-0.970318	0.268099	-3.61926	0.000295451	0.00444836	Down
ENSMUSG00000035273	155.84	-0.724023	0.346482	-2.08964	0.03665	0.14525	Down
ENSMUSG00000034430	705.221	0.682118	0.190989	3.57151	0.000354927	0.00512527	Up
ENSMUSG00000034438	66.0654	-0.921891	0.431766	-2.13516	0.0327476	0.134333	Down
ENSMUSG00000087904	2.41542	4.77548	2.11513	2.25777	0.0239599	0.108215	Up
ENSMUSG00000110899	168.555	4.05915	1.11166	3.65143	0.000260788	0.0040326	Up
ENSMUSG00000078810	2.5518	-4.75242	2.09262	-2.27104	0.0231446	0.105482	Down
ENSMUSG00000099757	61.9877	0.921447	0.376042	2.45038	0.0142705	0.0759403	Up
ENSMUSG00000041134	75.9013	-0.869986	0.303647	-2.86512	0.00416846	0.0317935	Down
ENSMUSG00000027408	109.165	-1.0021	0.339388	-2.95268	0.00315029	0.0260193	Down
ENSMUSG00000037583	2517.88	0.67427	0.226973	2.9707	0.00297117	0.02494	Up
ENSMUSG00000097974	127.763	1.56327	0.415628	3.76123	0.000169079	0.00291691	Up
ENSMUSG00000106383	7.87611	-2.75418	1.38028	-1.99538	0.0460012	0.167769	Down
ENSMUSG00000019935	786.579	-1.1425	0.342139	-3.33928	0.00083997	0.00972527	Down
ENSMUSG00000070469	2.71549	-4.84193	2.03519	-2.3791	0.0173551	0.0867344	Down
ENSMUSG00000107470	168.65	0.950488	0.228167	4.16575	3.10329e-05	0.00078702	Up
ENSMUSG00000117939	20.9686	1.88042	0.653498	2.87747	0.00400878	0.0310426	Up
ENSMUSG00000062794	6.417	-3.08028	1.52006	-2.02642	0.0427218	0.159858	Down
ENSMUSG00000028445	2275.61	0.82695	0.296791	2.7863	0.00533135	0.0379742	Up
ENSMUSG00000073460	57.6405	1.32578	0.456864	2.90191	0.0037089	0.0294087	Up
ENSMUSG00000073468	1178.19	0.607438	0.132532	4.58334	4.57603e-06	0.000172927	Up
ENSMUSG00000049690	23.9302	1.93902	0.639389	3.0326	0.00242453	0.021528	Up
ENSMUSG00000035329	472.365	-0.896463	0.210053	-4.2678	1.97412e-05	0.000547294	Down
ENSMUSG00000070605	71.9593	-1.3707	0.474614	-2.88803	0.00387662	0.0303969	Down
ENSMUSG00000031007	1172.29	-0.64525	0.153462	-4.20463	2.61507e-05	0.000686987	Down
ENSMUSG00000028889	765.401	0.74766	0.182629	4.09388	4.24207e-05	0.00100754	Up
ENSMUSG00000032586	19.5192	-1.67806	0.670749	-2.50176	0.0123576	0.0683399	Down
ENSMUSG00000044098	102.425	-1.97492	0.332448	-5.94053	2.84102e-09	3.09201e-07	Down
ENSMUSG00000024943	258.945	-0.643133	0.255677	-2.51541	0.0118893	0.0665855	Down
ENSMUSG00000005615	2547.91	-2.68956	0.150591	-17.86	2.41554e-71	1.15016e-67	Down
ENSMUSG00000040570	8.50206	-3.52598	1.3194	-2.67242	0.00753061	0.0481463	Down
ENSMUSG00000026546	3.66306	-5.27406	1.97214	-2.67428	0.00748902	0.0479126	Down
ENSMUSG00000107335	9.53339	-2.56131	1.01937	-2.51263	0.0119834	0.0669074	Down
ENSMUSG00000002059	343.486	-0.820383	0.158016	-5.19179	2.08284e-07	1.29569e-05	Down
ENSMUSG00000002058	528.821	-0.692548	0.21231	-3.26197	0.0011064	0.0121315	Down
ENSMUSG00000002055	127.272	-1.28691	0.316691	-4.06362	4.83183e-05	0.00111278	Down
ENSMUSG00000016356	38.8079	1.27464	0.620773	2.05331	0.0400425	0.153513	Up
ENSMUSG00000062074	7.0229	-6.21287	1.60838	-3.86281	0.000112089	0.00214342	Down
ENSMUSG00000082896	44.9855	-1.14378	0.423374	-2.70157	0.0069012	0.0451529	Down
ENSMUSG00000086474	8.43529	6.57995	1.50993	4.35778	1.31387e-05	0.000394077	Up
ENSMUSG00000010021	10.3566	3.9329	1.37752	2.85506	0.00430286	0.0325465	Up
ENSMUSG00000097424	2.22785	4.65976	2.18018	2.13733	0.0325712	0.133898	Up
ENSMUSG00000097426	230.236	-0.779089	0.234982	-3.31552	0.000914717	0.010401	Down
ENSMUSG00000118133	138.853	2.02995	0.432446	4.69412	2.67752e-06	0.000109434	Up
ENSMUSG00000091867	405.746	1.10973	0.313746	3.53705	0.000404629	0.00566242	Up
ENSMUSG00000028718	25.9907	-2.40868	0.641162	-3.75674	0.000172144	0.00295141	Down
ENSMUSG00000028712	1511.62	1.5355	0.151352	10.1452	3.4815e-24	3.01403e-21	Up
ENSMUSG00000028713	692.133	-0.618931	0.1952	-3.17075	0.00152047	0.0153911	Down
ENSMUSG00000035877	2336.98	-2.47649	0.154316	-16.0481	5.89332e-58	1.60349e-54	Down
ENSMUSG00000035875	13259	-0.764638	0.179936	-4.24949	2.14253e-05	0.000585462	Down
ENSMUSG00000086727	5.53237	5.97095	1.70518	3.50166	0.000462372	0.00615827	Up
ENSMUSG00000086721	9.06744	1.75449	0.883072	1.9868	0.046944	0.169916	Up
ENSMUSG00000052934	2934.62	0.974282	0.168367	5.78665	7.18048e-09	6.73691e-07	Up
ENSMUSG00000020063	149.846	-0.607688	0.306458	-1.98294	0.047374	0.171211	Down
ENSMUSG00000030968	300.689	-0.986572	0.189023	-5.21933	1.7957e-07	1.15105e-05	Down
ENSMUSG00000082394	79.8669	-1.28339	0.357763	-3.58727	0.000334162	0.00490705	Down
ENSMUSG00000033707	6.12607	3.55746	1.43357	2.48155	0.0130812	0.0713474	Up
ENSMUSG00000069670	7.26904	-3.22612	1.40296	-2.29952	0.0214754	0.100125	Down
ENSMUSG00000022351	4785.58	0.612399	0.142863	4.28663	1.81404e-05	0.000511854	Up
ENSMUSG00000105775	26.59	-1.55637	0.642558	-2.42215	0.0154291	0.0801589	Down
ENSMUSG00000045790	148.72	-0.920528	0.290082	-3.17334	0.00150697	0.0153158	Down
ENSMUSG00000108358	25.0481	-2.0259	0.612476	-3.30773	0.000940561	0.0106504	Down
ENSMUSG00000084822	29.4532	1.12516	0.515439	2.18292	0.029042	0.123633	Up
ENSMUSG00000044117	4.27831	5.60134	1.77287	3.15948	0.00158052	0.0158185	Up
ENSMUSG00000024592	231.618	-0.899333	0.355917	-2.52681	0.0115105	0.0652079	Down
ENSMUSG00000047496	435.949	-0.750171	0.198981	-3.77007	0.000163204	0.00283612	Down
ENSMUSG00000093916	32.901	1.79824	0.553648	3.24798	0.00116226	0.0125516	Up
ENSMUSG00000016529	3.03853	-5.00395	1.9768	-2.53134	0.0113629	0.0645583	Down
ENSMUSG00000016526	66.8382	1.54354	0.404379	3.81707	0.000135048	0.00245704	Up
ENSMUSG00000053603	4.81506	-3.08005	1.53162	-2.01098	0.044328	0.163816	Down
ENSMUSG00000099041	193.214	1.93086	0.515754	3.74375	0.000181293	0.00306925	Up
ENSMUSG00000097320	135.88	0.616614	0.263631	2.33893	0.0193392	0.0931314	Up
ENSMUSG00000039713	428.169	0.678888	0.188881	3.59425	0.000325322	0.00479944	Up
ENSMUSG00000056043	5.75558	-5.92558	1.66246	-3.56434	0.000364768	0.0052433	Down
ENSMUSG00000097585	37.7675	-2.84392	0.885117	-3.21304	0.00131337	0.0137821	Down
ENSMUSG00000021087	71.9367	-0.773938	0.368704	-2.09908	0.03581	0.143139	Down
ENSMUSG00000118366	2319.58	-0.647013	0.152289	-4.24858	2.15126e-05	0.000587004	Down
ENSMUSG00000015340	235.63	-1.06054	0.287233	-3.69227	0.000222261	0.00359659	Down
ENSMUSG00000029675	442.501	0.817303	0.244369	3.34454	0.000824177	0.00960078	Up
ENSMUSG00000038146	132.375	0.659979	0.268576	2.45733	0.0139973	0.0749279	Up
ENSMUSG00000038147	72.9743	-0.756447	0.373729	-2.02405	0.0429647	0.160571	Down
ENSMUSG00000038143	24.7825	-1.14926	0.559197	-2.0552	0.0398599	0.153399	Down
ENSMUSG00000072849	1.28862e+06	-1.55894	0.611064	-2.55119	0.0107357	0.061961	Down
ENSMUSG00000019880	112.105	-1.07352	0.299553	-3.58375	0.000338694	0.0049507	Down
ENSMUSG00000006464	87.0777	0.820991	0.344866	2.38061	0.017284	0.0865278	Up
ENSMUSG00000006463	117.961	-1.7194	0.647459	-2.65561	0.00791652	0.0499927	Down
ENSMUSG00000022309	17.0719	-1.96883	0.989273	-1.99018	0.0465714	0.169081	Down
ENSMUSG00000088185	12.2044	2.0348	1.00199	2.03075	0.0422808	0.158707	Up
ENSMUSG00000035295	6.93266	-3.14778	1.51465	-2.07822	0.0376887	0.147699	Down
ENSMUSG00000001157	460.256	-0.624557	0.156609	-3.98801	6.66306e-05	0.00143409	Down
ENSMUSG00000040268	157.871	1.03611	0.221691	4.67367	2.95862e-06	0.000118987	Up
ENSMUSG00000024253	44.0981	-1.69843	0.705942	-2.4059	0.0161325	0.0825966	Down
ENSMUSG00000055480	22.8794	1.17686	0.588125	2.00104	0.0453885	0.166109	Up
ENSMUSG00000081441	75.935	1.17319	0.33448	3.50751	0.000452313	0.00608985	Up
ENSMUSG00000059159	1375.85	0.683763	0.171055	3.99732	6.40623e-05	0.00139603	Up
ENSMUSG00000108878	13.1109	1.63459	0.693183	2.35809	0.0183693	0.089962	Up
ENSMUSG00000085213	3.03819	-5.0038	1.9768	-2.53126	0.0113653	0.0645583	Down
ENSMUSG00000081932	2.06915	4.55231	2.22517	2.04583	0.0407735	0.155439	Up
ENSMUSG00000047281	136.856	-0.667392	0.242798	-2.74875	0.00598223	0.0409995	Down
ENSMUSG00000047284	1465.76	0.671878	0.119379	5.62811	1.82195e-08	1.52867e-06	Up
ENSMUSG00000103260	4.15334	-5.45498	1.79111	-3.04559	0.00232221	0.0209219	Down
ENSMUSG00000111964	83.3002	-1.05788	0.33084	-3.19757	0.00138593	0.0143418	Down
ENSMUSG00000111966	166.641	0.633204	0.204586	3.09506	0.00196775	0.018535	Up
ENSMUSG00000050947	256.48	1.21757	0.372121	3.27198	0.00106798	0.0118192	Up
ENSMUSG00000053414	151.476	-1.30749	0.299188	-4.37013	1.24174e-05	0.000379618	Down
ENSMUSG00000091393	9.6076	-3.71633	1.29333	-2.87345	0.00406011	0.0312584	Down
ENSMUSG00000080941	2.93034	5.0544	1.9866	2.54425	0.0109511	0.062805	Up
ENSMUSG00000099858	1232.99	-0.89819	0.208524	-4.30738	1.652e-05	0.000472874	Down
ENSMUSG00000113616	35.0123	2.65756	0.596074	4.45844	8.25572e-06	0.00027202	Up
ENSMUSG00000030020	40.6675	-0.929495	0.422414	-2.20043	0.0277761	0.120096	Down
ENSMUSG00000022436	131.179	-1.01824	0.269027	-3.78489	0.000153774	0.00271183	Down
ENSMUSG00000022434	69.987	0.686999	0.32253	2.13003	0.0331689	0.135567	Up
ENSMUSG00000036854	1363.5	-0.661621	0.131276	-5.03994	4.65688e-07	2.57087e-05	Down
ENSMUSG00000025789	5.97837	3.05824	1.45673	2.09939	0.035783	0.143139	Up
ENSMUSG00000025784	18.3624	-1.85161	0.707703	-2.61637	0.00888708	0.0542163	Down
ENSMUSG00000020493	29.0314	-3.72707	0.751043	-4.96252	6.95831e-07	3.61112e-05	Down
ENSMUSG00000028378	366.451	-0.975722	0.267874	-3.64246	0.000270041	0.00414441	Down
ENSMUSG00000094335	5.12923	3.28346	1.5107	2.17347	0.0297448	0.125754	Up
ENSMUSG00000044361	498.887	0.689073	0.187681	3.67151	0.000241119	0.00380476	Up
ENSMUSG00000086040	571.484	1.22795	0.166566	7.37212	1.67931e-13	5.07686e-11	Up
ENSMUSG00000033014	261.885	-0.845117	0.281455	-3.00267	0.00267623	0.0230744	Down
ENSMUSG00000003934	8.1859	3.56045	1.30738	2.72335	0.00646231	0.0430916	Up
ENSMUSG00000023947	158.747	-0.670483	0.333622	-2.00971	0.0444622	0.164029	Down
ENSMUSG00000029811	2.22809	4.6599	2.15921	2.15815	0.030916	0.128987	Up
ENSMUSG00000041439	494.81	-0.852655	0.185011	-4.60866	4.05267e-06	0.000156885	Down
ENSMUSG00000084413	8.89106	-2.07257	0.924832	-2.24102	0.0250247	0.111457	Down
ENSMUSG00000082816	34.7319	1.07789	0.485608	2.21967	0.0264414	0.115931	Up
ENSMUSG00000044609	62.8404	0.902381	0.390764	2.30927	0.0209285	0.0983236	Up
ENSMUSG00000079481	40.3584	-1.17406	0.444997	-2.63836	0.00833092	0.0518979	Down
ENSMUSG00000110077	2.87329	-4.92349	2.08705	-2.35907	0.0183209	0.0899478	Down
ENSMUSG00000015090	91.7373	1.0471	0.465182	2.25094	0.0243895	0.109457	Up
ENSMUSG00000085401	86.3223	2.00033	0.324173	6.17056	6.80497e-10	8.58327e-08	Up
ENSMUSG00000038843	9.16343	-2.75214	1.35988	-2.02381	0.0429894	0.160576	Down
ENSMUSG00000037001	187.82	-0.812251	0.276201	-2.9408	0.0032737	0.0267565	Down
ENSMUSG00000020340	91.5578	-1.15762	0.381748	-3.03242	0.00242603	0.0215313	Down
ENSMUSG00000021950	45.3857	-1.1072	0.554187	-1.99788	0.0457301	0.166918	Down
ENSMUSG00000037007	186.547	-0.672004	0.261815	-2.56671	0.0102668	0.0600817	Down
ENSMUSG00000100162	71.52	8.69954	1.22431	7.10567	1.19743e-12	3.12414e-10	Up
ENSMUSG00000071072	2626.63	-0.585716	0.121396	-4.82483	1.40123e-06	6.49338e-05	Down
ENSMUSG00000023087	1154.56	1.10847	0.265722	4.17154	3.0255e-05	0.000769342	Up
ENSMUSG00000090215	29.6623	2.31807	0.99805	2.3226	0.0202007	0.0958978	Up
ENSMUSG00000034574	1537.46	-0.636946	0.12793	-4.97887	6.39569e-07	3.32979e-05	Down
ENSMUSG00000039339	2.87424	-4.92394	2.00328	-2.45793	0.0139739	0.0748367	Down
ENSMUSG00000025666	69.5875	-1.02808	0.357173	-2.87838	0.00399728	0.0309985	Down
ENSMUSG00000117714	9.7644	-1.60859	0.801393	-2.00724	0.0447237	0.164728	Down
ENSMUSG00000001870	81.9776	-1.31273	0.315236	-4.16428	3.12341e-05	0.00079002	Down
ENSMUSG00000027533	9006.12	-0.760418	0.191256	-3.97591	7.01107e-05	0.00149199	Down
ENSMUSG00000040631	61.6504	-0.782646	0.325262	-2.4062	0.0161195	0.0825922	Down
ENSMUSG00000029072	23.5764	2.36553	0.904059	2.61657	0.00888177	0.0542013	Up
ENSMUSG00000047368	293.855	-0.72071	0.238846	-3.01747	0.00254895	0.0222694	Down
ENSMUSG00000000120	245.44	-0.810542	0.287745	-2.81688	0.00484928	0.0354683	Down
ENSMUSG00000107736	3.41543	5.2763	2.55511	2.065	0.0389234	0.15084	Up
ENSMUSG00000079036	225.35	0.620788	0.239482	2.59221	0.00953604	0.0570246	Up
ENSMUSG00000015882	88.3223	-1.03995	0.359387	-2.89367	0.00380767	0.0299921	Down
ENSMUSG00000025464	4025.88	0.651274	0.176673	3.68632	0.000227519	0.00365065	Up
ENSMUSG00000052293	134.175	-0.929841	0.378629	-2.45581	0.0140568	0.0751614	Down
ENSMUSG00000065037	196.879	-1.12175	0.322356	-3.47984	0.000501709	0.00657643	Down
ENSMUSG00000081251	47.2302	1.69079	0.519525	3.25448	0.00113599	0.0123753	Up
ENSMUSG00000020231	151.091	-0.615022	0.239061	-2.57265	0.0100922	0.0593076	Down
ENSMUSG00000054435	453.081	-0.723048	0.153597	-4.70743	2.50858e-06	0.000105239	Down
ENSMUSG00000104077	4.11937	5.54633	1.78578	3.10582	0.0018975	0.0180338	Up
ENSMUSG00000026177	433.403	-0.716122	0.296437	-2.41577	0.0157022	0.081113	Down
ENSMUSG00000071604	80.3862	-0.607972	0.302522	-2.00968	0.0444651	0.164029	Down
ENSMUSG00000043192	153.818	0.674036	0.242095	2.78418	0.0053664	0.0381233	Up
ENSMUSG00000049764	481.216	-0.683742	0.216941	-3.15174	0.00162298	0.0160829	Down
ENSMUSG00000105031	6.77271	-3.57379	1.43826	-2.4848	0.0129625	0.0708217	Down
ENSMUSG00000026821	136.362	-0.710571	0.328502	-2.16307	0.0305361	0.128047	Down
ENSMUSG00000026822	1152.13	1.52181	0.216163	7.04009	1.92113e-12	4.94458e-10	Up
ENSMUSG00000045691	1350.03	-1.26174	0.140166	-9.00177	2.22103e-19	1.36457e-16	Down
ENSMUSG00000031004	104.19	-1.51443	0.38932	-3.88994	0.000100269	0.00195869	Down
ENSMUSG00000032290	1166.94	-0.714829	0.169783	-4.21026	2.55081e-05	0.000678605	Down
ENSMUSG00000044250	97.3931	1.42826	0.614348	2.32484	0.0200805	0.0955176	Up
ENSMUSG00000086417	4.4751	5.66546	1.75136	3.23489	0.00121692	0.0130064	Up
ENSMUSG00000059406	5.12106	5.86106	1.69949	3.44871	0.000563267	0.00720967	Up
ENSMUSG00000041750	50.2003	1.64938	0.573543	2.87578	0.00403033	0.0311394	Up
ENSMUSG00000027708	683.995	-0.621143	0.197989	-3.13726	0.00170533	0.016682	Down
ENSMUSG00000056608	5001.36	1.36874	0.266255	5.14071	2.73699e-07	1.64444e-05	Up
ENSMUSG00000051650	549.755	-2.12047	0.298399	-7.10618	1.19303e-12	3.12414e-10	Down
ENSMUSG00000057551	242.012	-0.766047	0.211476	-3.62239	0.000291898	0.0044088	Down
ENSMUSG00000115222	37.6833	0.908242	0.436644	2.08005	0.0375208	0.147284	Up
ENSMUSG00000009545	95.8852	-0.932588	0.297931	-3.13021	0.0017468	0.0169656	Down
ENSMUSG00000085873	8.32649	-3.93659	1.36696	-2.87982	0.00397897	0.0309194	Down
ENSMUSG00000091315	12.3131	1.61191	0.729096	2.21084	0.0270472	0.117962	Up
ENSMUSG00000045868	139.438	-0.997182	0.278974	-3.57446	0.000350945	0.00508956	Down
ENSMUSG00000054146	113.677	-1.16052	0.37909	-3.06133	0.00220355	0.0202045	Down
ENSMUSG00000118550	83.1457	0.738586	0.280557	2.63257	0.00847414	0.0525374	Up
ENSMUSG00000003541	71.9555	-1.24448	0.572629	-2.17327	0.0297597	0.125789	Down
ENSMUSG00000079179	326.771	0.74614	0.170857	4.36703	1.25946e-05	0.000381647	Up
ENSMUSG00000113690	23.2443	1.44867	0.53879	2.68875	0.007172	0.0464461	Up
ENSMUSG00000015484	3.19858	-5.078	1.95122	-2.60248	0.00925521	0.0558252	Down
ENSMUSG00000000561	1141.25	0.813385	0.222078	3.66261	0.000249662	0.00390719	Up
ENSMUSG00000050248	53.803	-1.40045	0.597125	-2.34533	0.0190103	0.0920596	Down
ENSMUSG00000031377	6.57687	-3.11899	1.43502	-2.17347	0.0297446	0.125754	Down
ENSMUSG00000110588	74.4526	2.49874	0.539784	4.62916	3.67153e-06	0.000144181	Up
ENSMUSG00000110631	1222.99	1.59582	0.719899	2.21672	0.026642	0.116587	Up
ENSMUSG00000074604	4.78965	-5.6607	1.72919	-3.27361	0.00106183	0.0117853	Down
ENSMUSG00000038354	4.58745	5.70281	1.79996	3.16831	0.00153329	0.0154899	Up
ENSMUSG00000038352	20.8639	-1.4214	0.633837	-2.24253	0.0249272	0.111108	Down
ENSMUSG00000109194	5.37463	5.92901	1.77038	3.349	0.000811027	0.00951158	Up
ENSMUSG00000025165	50.7822	1.02048	0.38797	2.6303	0.0085309	0.0527621	Up
ENSMUSG00000116673	3.99398	-5.39853	1.79875	-3.00126	0.00268861	0.0231707	Down
ENSMUSG00000024414	1639.25	0.73333	0.124982	5.86748	4.4248e-09	4.45898e-07	Up
ENSMUSG00000060560	273.125	-2.21049	0.376519	-5.87086	4.33543e-09	4.39215e-07	Down
ENSMUSG00000004071	7691.23	1.11956	0.106975	10.4656	1.24261e-25	1.31482e-22	Up
ENSMUSG00000029275	4.95004	-5.7082	1.70613	-3.3457	0.000820743	0.00957836	Down
ENSMUSG00000046687	66613.9	0.646965	0.161879	3.99659	6.42622e-05	0.00139719	Up
ENSMUSG00000044934	329.679	-0.752655	0.189618	-3.96932	7.20785e-05	0.00152534	Down
ENSMUSG00000004815	1022.18	0.620536	0.235817	2.63143	0.0085027	0.05263	Up
ENSMUSG00000004814	163.046	-0.894333	0.293951	-3.04246	0.00234654	0.0210416	Down
ENSMUSG00000032555	381.862	-0.860202	0.180386	-4.76867	1.85444e-06	8.11948e-05	Down
ENSMUSG00000024350	494.963	-0.613056	0.159652	-3.83996	0.000123056	0.00229566	Down
ENSMUSG00000024353	16.1702	5.0317	1.12426	4.47556	7.62112e-06	0.000256906	Up
ENSMUSG00000055560	3.18819	-5.07355	2.5692	-1.97476	0.0482954	0.173915	Down
ENSMUSG00000051022	7.33382	-6.27544	1.70173	-3.68769	0.0002263	0.00363723	Down
ENSMUSG00000084758	4.9614	5.81508	1.71582	3.38909	0.000701244	0.00850372	Up
ENSMUSG00000031583	279.836	-0.62703	0.187143	-3.35055	0.000806515	0.00948202	Down
ENSMUSG00000045350	2.23828	-4.563	2.23686	-2.03992	0.0413587	0.156728	Down
ENSMUSG00000097093	83.8291	0.769044	0.306645	2.50793	0.012144	0.0674421	Up
ENSMUSG00000097217	4.15473	-5.45542	1.79117	-3.04574	0.00232111	0.0209219	Down
ENSMUSG00000039629	4.8318	5.77586	1.79086	3.22519	0.00125891	0.0133577	Up
ENSMUSG00000039621	424.76	-0.703928	0.307579	-2.28861	0.0221022	0.102274	Down
ENSMUSG00000032578	570.637	1.37316	0.381545	3.59893	0.000319525	0.00473666	Up
ENSMUSG00000111028	3.44574	5.28824	1.91503	2.76144	0.00575471	0.0399056	Up
ENSMUSG00000021240	721.925	0.785909	0.141161	5.56745	2.58497e-08	2.08616e-06	Up
ENSMUSG00000029073	1164.73	-1.86699	0.201549	-9.26321	1.98383e-20	1.39941e-17	Down
ENSMUSG00000029075	14.7777	2.89781	1.28299	2.25864	0.023906	0.108048	Up
ENSMUSG00000022579	1012.23	-0.670061	0.164491	-4.07355	4.63019e-05	0.00107922	Down
ENSMUSG00000042167	668.503	-0.727092	0.143747	-5.05813	4.23377e-07	2.37865e-05	Down
ENSMUSG00000028039	28.6513	-1.70352	0.621204	-2.74229	0.00610132	0.0415021	Down
ENSMUSG00000032397	255.731	-0.801808	0.196644	-4.07746	4.55311e-05	0.00106665	Down
ENSMUSG00000046733	13.3378	-3.14581	1.24825	-2.52019	0.0117293	0.0658792	Down
ENSMUSG00000115750	5.425	-5.84047	1.67996	-3.47656	0.000507897	0.00663471	Down
ENSMUSG00000048911	254.033	-0.805301	0.21734	-3.70526	0.000211172	0.00347322	Down
ENSMUSG00000048915	74.9594	-0.707663	0.355791	-1.98899	0.0467024	0.169392	Down
ENSMUSG00000048916	143.812	0.71676	0.309489	2.31595	0.0205612	0.0970289	Up
ENSMUSG00000114842	3.04973	-3.96525	1.90631	-2.08006	0.0375198	0.147284	Down
ENSMUSG00000050064	74.3726	0.665517	0.291169	2.28567	0.0222736	0.102842	Up
ENSMUSG00000033111	220.318	-1.046	0.246858	-4.23724	2.26286e-05	0.000613063	Down
ENSMUSG00000005262	1189.11	-0.681748	0.183499	-3.71528	0.000202979	0.0033646	Down
ENSMUSG00000049866	153.475	-0.675251	0.215683	-3.13075	0.00174362	0.016952	Down
ENSMUSG00000029638	149.465	0.922377	0.341173	2.70355	0.00686033	0.0449628	Up
ENSMUSG00000040850	2950.96	-0.816412	0.141066	-5.78743	7.14707e-09	6.73691e-07	Down
ENSMUSG00000096712	45.133	1.00469	0.392998	2.55649	0.0105735	0.0613787	Up
ENSMUSG00000022620	2100.08	0.603582	0.298725	2.02053	0.0433286	0.1614	Up
ENSMUSG00000085642	29.3825	-2.08762	0.676963	-3.0838	0.00204373	0.0190656	Down
ENSMUSG00000021556	175.847	-1.35006	0.282723	-4.77518	1.79543e-06	7.93403e-05	Down
ENSMUSG00000003379	115.957	-0.970253	0.349853	-2.77332	0.0055488	0.0390116	Down
ENSMUSG00000003378	418.892	0.610123	0.208433	2.92719	0.00342039	0.0275966	Up
ENSMUSG00000069300	27.4696	1.49652	0.612729	2.44239	0.0145902	0.0770852	Up
ENSMUSG00000046185	263.495	0.614924	0.20534	2.99467	0.00274745	0.0235287	Up
ENSMUSG00000074652	4.95533	-5.70961	1.70642	-3.34595	0.000820007	0.00957632	Down
ENSMUSG00000105315	103.979	-1.72405	0.44269	-3.89448	9.8411e-05	0.0019363	Down
ENSMUSG00000117942	1263.86	0.746632	0.202126	3.69389	0.00022085	0.00358594	Up
ENSMUSG00000051499	8.65878	3.3055	1.32263	2.49918	0.012448	0.0687196	Up
ENSMUSG00000042638	21.424	-1.60373	0.559028	-2.86879	0.0041205	0.0315739	Down
ENSMUSG00000041842	14.3998	-2.09123	1.02369	-2.04283	0.0410689	0.156095	Down
ENSMUSG00000056260	144.765	-0.760697	0.217716	-3.49399	0.000475852	0.00630437	Down
ENSMUSG00000117818	6.307	-2.99622	1.44835	-2.06871	0.0385731	0.14984	Down
ENSMUSG00000037852	18.8489	-1.48888	0.642707	-2.31657	0.020527	0.0969365	Down
ENSMUSG00000032243	5.28062	-5.80125	1.77829	-3.26227	0.00110524	0.0121259	Down
ENSMUSG00000101935	7.61185	3.45097	1.2055	2.86269	0.00420063	0.0319734	Up
ENSMUSG00000108657	6.13827	3.10104	1.48043	2.09469	0.0361989	0.14421	Up
ENSMUSG00000112278	61.1803	1.36695	0.321571	4.25085	2.12961e-05	0.000582766	Up
ENSMUSG00000029552	104.121	-1.04176	0.338147	-3.08078	0.00206457	0.0192163	Down
ENSMUSG00000024785	5590.44	0.587169	0.167803	3.49917	0.000466716	0.00620745	Up
ENSMUSG00000095526	632.265	-0.91481	0.311674	-2.93515	0.00333387	0.0270672	Down
ENSMUSG00000043931	20.7732	-3.3016	0.868789	-3.80023	0.000144559	0.00258766	Down
ENSMUSG00000024871	57.0503	1.6998	0.433008	3.92556	8.65274e-05	0.00175319	Up
ENSMUSG00000087541	3.19598	-5.07693	1.92569	-2.63642	0.00837862	0.052116	Down
ENSMUSG00000026781	1820.71	-1.01904	0.154986	-6.57506	4.86329e-11	8.49782e-09	Down
ENSMUSG00000030878	31.769	-1.39186	0.466827	-2.98154	0.00286806	0.0242994	Down
ENSMUSG00000030879	3791.98	0.699022	0.229739	3.04268	0.00234484	0.0210374	Up
ENSMUSG00000026435	3647.6	0.943339	0.131305	7.18435	6.75284e-13	1.86398e-10	Up
ENSMUSG00000047139	154.758	-1.20086	0.301313	-3.98541	6.73624e-05	0.00144318	Down
ENSMUSG00000017716	182.633	-1.67106	0.382683	-4.36669	1.26144e-05	0.000381647	Down
ENSMUSG00000015405	5.59276	-5.88424	1.80993	-3.25108	0.00114967	0.0124554	Down
ENSMUSG00000019577	448.396	-1.03397	0.425725	-2.42873	0.0151519	0.0792628	Down
ENSMUSG00000108443	263.79	0.706914	0.287913	2.45531	0.0140765	0.0752268	Up
ENSMUSG00000051515	8.85854	-3.54266	1.28287	-2.7615	0.00575361	0.0399056	Down
ENSMUSG00000040728	16.3188	-1.39885	0.689941	-2.0275	0.0426114	0.159696	Down
ENSMUSG00000062980	1075.22	-0.691612	0.168231	-4.11109	3.93789e-05	0.000944597	Down
ENSMUSG00000091119	46.3941	-0.915564	0.430586	-2.12632	0.0334766	0.136647	Down
ENSMUSG00000081819	5.49038	3.38188	1.5094	2.24054	0.0250559	0.111473	Up
ENSMUSG00000109807	6.42267	6.1884	1.81176	3.41568	0.000636236	0.00794086	Up
ENSMUSG00000106290	27.5374	-1.79408	0.649208	-2.76349	0.00571871	0.0398359	Down
ENSMUSG00000020993	667.554	-0.589167	0.164345	-3.58493	0.000337167	0.00494356	Down
ENSMUSG00000026235	5.62999	2.96313	1.47932	2.00304	0.0451732	0.165802	Up
ENSMUSG00000030325	9.74636	-6.68555	1.46336	-4.56862	4.90938e-06	0.000181914	Down
ENSMUSG00000043099	201.318	-1.05041	0.348748	-3.01196	0.00259569	0.0225536	Down
ENSMUSG00000034959	13.1538	-3.12257	1.31409	-2.37622	0.0174912	0.0871402	Down
ENSMUSG00000038550	144.768	2.59545	1.19006	2.18095	0.0291873	0.124002	Up
ENSMUSG00000108961	74.6788	-1.17339	0.387466	-3.02837	0.00245875	0.0217264	Down
ENSMUSG00000114579	69.2073	1.09769	0.30162	3.63931	0.000273371	0.00418539	Up
ENSMUSG00000074165	45.8455	-1.2472	0.476191	-2.61912	0.00881568	0.0539535	Down
ENSMUSG00000027624	111.922	-1.00842	0.362723	-2.78013	0.00543377	0.0384441	Down
ENSMUSG00000091866	26.5925	1.14043	0.53769	2.12097	0.033924	0.138089	Up
ENSMUSG00000078519	7.82056	-6.36808	1.58891	-4.00783	6.1278e-05	0.00135867	Down
ENSMUSG00000104346	6.42349	-3.08334	1.52337	-2.02403	0.0429676	0.160571	Down
ENSMUSG00000026573	9.29379	2.26959	0.900226	2.52113	0.0116978	0.0657801	Up
ENSMUSG00000026574	255.427	-0.722273	0.204003	-3.5405	0.000399376	0.00560953	Down
ENSMUSG00000085156	124.988	1.52449	0.282459	5.39722	6.76811e-08	4.98417e-06	Up
ENSMUSG00000085151	17.2864	-2.29813	0.94001	-2.44479	0.0144937	0.0767009	Down
ENSMUSG00000045136	1089.24	-1.96998	0.224611	-8.77061	1.77699e-18	9.40128e-16	Down
ENSMUSG00000093862	2.0765	-4.45487	2.22553	-2.00171	0.0453155	0.166047	Down
ENSMUSG00000067825	804.849	-0.618723	0.197032	-3.14021	0.00168825	0.016583	Down
ENSMUSG00000109771	64.8483	-1.75462	0.366844	-4.78301	1.72693e-06	7.72094e-05	Down
ENSMUSG00000078492	7.72012	3.11245	1.46302	2.1274	0.0333865	0.136309	Up
ENSMUSG00000037174	763.649	0.71939	0.124534	5.77667	7.61943e-09	7.11371e-07	Up
ENSMUSG00000054932	100.827	0.88078	0.314735	2.79848	0.00513436	0.0369993	Up
ENSMUSG00000052397	349.741	-0.599368	0.184898	-3.24161	0.00118856	0.0127895	Down
ENSMUSG00000041354	709.033	0.598128	0.149263	4.0072	6.14428e-05	0.00136074	Up
ENSMUSG00000031431	7882.27	1.36984	0.213396	6.41925	1.36945e-10	2.05375e-08	Up
ENSMUSG00000092381	5.50447	5.96423	1.66798	3.57572	0.000349271	0.00507029	Up
ENSMUSG00000038252	422.778	-1.00496	0.18424	-5.4546	4.90827e-08	3.75433e-06	Down
ENSMUSG00000087008	33.4532	-1.47415	0.555556	-2.65347	0.00796695	0.0502279	Down
ENSMUSG00000025044	196.506	-0.748256	0.239954	-3.11834	0.00181874	0.0175037	Down
ENSMUSG00000034472	5.46853	5.95561	1.69482	3.51401	0.000441389	0.00598341	Up
ENSMUSG00000032315	109.37	0.762668	0.294486	2.58983	0.00960231	0.0573309	Up
ENSMUSG00000060314	25.8391	-1.33602	0.563424	-2.37126	0.0177276	0.0879269	Down
ENSMUSG00000021749	6.22655	-6.03921	1.63756	-3.68793	0.000226087	0.00363687	Down
ENSMUSG00000021747	137.903	-1.20278	0.315188	-3.81606	0.000135598	0.00246431	Down
ENSMUSG00000032860	920.182	1.05212	0.269549	3.90325	9.49096e-05	0.00188493	Up
ENSMUSG00000022800	386.949	0.818649	0.201114	4.07058	4.68972e-05	0.00108927	Up
ENSMUSG00000031770	26599	0.951298	0.176265	5.39696	6.7778e-08	4.98417e-06	Up
ENSMUSG00000031779	9.03412	3.72116	1.2923	2.87949	0.00398314	0.0309265	Up
ENSMUSG00000026009	29.4097	-1.0454	0.457143	-2.28681	0.0222072	0.102635	Down
ENSMUSG00000073600	315.165	1.06624	0.522797	2.0395	0.0414004	0.156827	Up
ENSMUSG00000103865	44.9405	-1.14955	0.49266	-2.33334	0.0196301	0.094094	Down
ENSMUSG00000078249	473.929	0.805921	0.180385	4.46779	7.90315e-06	0.000262925	Up
ENSMUSG00000078651	71.4756	1.89166	0.371172	5.09645	3.4609e-07	1.98729e-05	Up
ENSMUSG00000001240	904.874	0.698743	0.158699	4.40294	1.06792e-05	0.000333983	Up
ENSMUSG00000038092	16806.3	-0.586042	0.209157	-2.80192	0.00507993	0.0367321	Down
ENSMUSG00000116840	4.13757	5.55213	1.81624	3.05694	0.00223612	0.0203482	Up
ENSMUSG00000085057	2.2343	-4.56065	2.15999	-2.11142	0.0347359	0.140479	Down
ENSMUSG00000027015	3.03464	-5.00225	1.97679	-2.53049	0.0113904	0.0646812	Down
ENSMUSG00000112937	8.35593	3.59077	1.29859	2.76514	0.00568985	0.0397214	Up
ENSMUSG00000025024	804.694	0.73218	0.185344	3.95038	7.80285e-05	0.00162064	Up
ENSMUSG00000084011	8.96404	1.87972	0.863248	2.17749	0.0294438	0.124647	Up
ENSMUSG00000054385	794.142	-0.921797	0.344379	-2.67669	0.00743525	0.0476288	Down
ENSMUSG00000045912	4.48037	-5.56415	1.81972	-3.05769	0.00223051	0.0203459	Down
ENSMUSG00000001768	406.477	-0.646653	0.179355	-3.60543	0.000311637	0.0046516	Down
ENSMUSG00000096957	39.428	-1.17202	0.441974	-2.65178	0.00800687	0.0503962	Down
ENSMUSG00000063253	255.791	-0.872001	0.318979	-2.73373	0.0062622	0.0421895	Down
ENSMUSG00000023272	3497.06	-1.01961	0.295679	-3.44838	0.000563952	0.00721358	Down
ENSMUSG00000113769	378.722	-0.60408	0.203897	-2.96268	0.00304977	0.0254428	Down
ENSMUSG00000023274	358.459	-1.2556	0.307324	-4.08559	4.39641e-05	0.00103888	Down
ENSMUSG00000092243	132.288	1.15272	0.32821	3.51213	0.000444536	0.0060175	Up
ENSMUSG00000111147	4.62596	-5.61062	1.80856	-3.10226	0.00192047	0.0181998	Down
ENSMUSG00000012443	88.3101	-1.30459	0.505607	-2.58024	0.00987318	0.0583808	Down
ENSMUSG00000052302	400.513	-0.637058	0.216522	-2.94223	0.00325862	0.0266826	Down
ENSMUSG00000038193	404.612	0.796246	0.261961	3.03955	0.0023693	0.0212127	Up
ENSMUSG00000117698	20.1326	-2.66786	0.926167	-2.88053	0.00397002	0.0308751	Down
ENSMUSG00000028282	61.5323	-0.693877	0.317128	-2.18801	0.0286692	0.122512	Down
ENSMUSG00000068196	17.6766	-3.08836	1.22497	-2.52118	0.0116963	0.0657801	Down
ENSMUSG00000024691	101.386	-0.756149	0.343924	-2.19859	0.0279068	0.120428	Down
ENSMUSG00000032128	7.31201	6.37527	1.60534	3.97128	7.14874e-05	0.00151451	Up
ENSMUSG00000032120	2893.6	0.660838	0.180599	3.65914	0.000253064	0.00394746	Up
ENSMUSG00000068735	422.532	-0.675233	0.260417	-2.59289	0.00951735	0.0569652	Down
ENSMUSG00000109654	2.57417	3.81343	1.91232	1.99414	0.0461365	0.167997	Up
ENSMUSG00000040950	9.26517	-6.61253	1.47344	-4.48782	7.19553e-06	0.000245706	Down
ENSMUSG00000020287	484.921	1.2764	0.263227	4.84905	1.24054e-06	5.91465e-05	Up
ENSMUSG00000070565	345.911	-0.868021	0.181873	-4.77268	1.81793e-06	8.01488e-05	Down
ENSMUSG00000060371	266.587	-0.669553	0.190029	-3.52342	0.000426013	0.00586003	Down
ENSMUSG00000095174	2.5518	-4.75242	2.09262	-2.27104	0.0231446	0.105482	Down
ENSMUSG00000069456	4730.03	0.852193	0.282542	3.01616	0.00255996	0.0223459	Up
ENSMUSG00000024640	80.7691	-0.847372	0.285758	-2.96535	0.00302339	0.025267	Down
ENSMUSG00000050910	117.73	0.607418	0.239166	2.53973	0.0110937	0.0633746	Up
ENSMUSG00000061906	2775.89	-1.44133	0.247119	-5.83252	5.45952e-09	5.38767e-07	Down
ENSMUSG00000051335	272.99	-1.14968	0.190838	-6.02439	1.69744e-09	1.94755e-07	Down
ENSMUSG00000085255	25.3059	-1.18523	0.520705	-2.27621	0.0228332	0.104791	Down
ENSMUSG00000085241	182.818	0.879011	0.213073	4.1254	3.70096e-05	0.000897942	Up
ENSMUSG00000091191	15.8478	-2.15407	0.676578	-3.18376	0.00145373	0.014846	Down
ENSMUSG00000061288	2034.84	-0.593251	0.107956	-5.49532	3.89998e-08	3.04422e-06	Down
ENSMUSG00000107482	6.41588	-6.08224	2.9271	-2.07791	0.0377178	0.147768	Down
ENSMUSG00000062743	6.90641	-3.19658	1.38274	-2.31178	0.0207899	0.0978942	Down
ENSMUSG00000061132	169.948	0.667021	0.309993	2.15173	0.0314186	0.130512	Up
ENSMUSG00000054191	193.022	1.66236	0.286828	5.79568	6.80438e-09	6.47981e-07	Up
ENSMUSG00000033544	2.71575	-4.84205	2.04536	-2.36734	0.0179166	0.0885417	Down
ENSMUSG00000036712	477.06	0.857769	0.145287	5.90399	3.54824e-09	3.73368e-07	Up
ENSMUSG00000097101	799.631	-0.586935	0.160862	-3.6487	0.000263576	0.00405557	Down
ENSMUSG00000041471	1370.62	0.60947	0.16964	3.59272	0.000327239	0.00481876	Up
ENSMUSG00000020911	277.138	-0.692779	0.247652	-2.79739	0.00515176	0.0371106	Down
ENSMUSG00000020914	146.672	-1.60885	0.557552	-2.88556	0.00390719	0.030509	Down
ENSMUSG00000023755	16.3656	-1.90876	0.818232	-2.33279	0.0196594	0.0941131	Down
ENSMUSG00000043013	352.376	-1.07357	0.281538	-3.81325	0.00013715	0.00248069	Down
ENSMUSG00000039533	413.384	0.736907	0.288923	2.55053	0.010756	0.062003	Up
ENSMUSG00000029189	1117.69	-0.751	0.161318	-4.65541	3.2334e-06	0.000128836	Down
ENSMUSG00000034664	198.375	0.729289	0.220605	3.30586	0.000946869	0.0107027	Up
ENSMUSG00000096726	158.637	0.714407	0.252575	2.8285	0.00467672	0.0345312	Up
ENSMUSG00000025757	760.775	-1.45749	0.177497	-8.21134	2.18732e-16	8.86377e-14	Down
ENSMUSG00000028587	3.19858	-5.078	1.95122	-2.60248	0.00925521	0.0558252	Down
ENSMUSG00000028583	18.6789	-3.01317	0.897071	-3.3589	0.000782534	0.00922995	Down
ENSMUSG00000033972	197.051	-0.746381	0.186981	-3.99174	6.55911e-05	0.00141638	Down
ENSMUSG00000075254	363.278	-0.964122	0.484858	-1.98846	0.0467605	0.169509	Down
ENSMUSG00000044359	180.979	-0.904423	0.236899	-3.81775	0.000134672	0.0024545	Down
ENSMUSG00000086593	533.673	0.880236	0.242137	3.63528	0.000277677	0.00423769	Up
ENSMUSG00000087466	6.38339	6.17773	1.72032	3.59105	0.000329355	0.00484019	Up
ENSMUSG00000109399	5.77805	-3.96073	1.59719	-2.47981	0.0131451	0.0715933	Down
ENSMUSG00000034349	132.977	-1.18855	0.351953	-3.37702	0.00073276	0.00881626	Down
ENSMUSG00000098974	61.7685	5.98776	0.678525	8.82468	1.09775e-18	6.14934e-16	Up
ENSMUSG00000002602	1353.79	-0.592299	0.218783	-2.70725	0.00678438	0.0446494	Down
ENSMUSG00000000605	1628.97	-0.856456	0.267055	-3.20704	0.00134109	0.0140135	Down
ENSMUSG00000090125	3.19858	-5.078	1.95122	-2.60248	0.00925521	0.0558252	Down
ENSMUSG00000067389	187.083	1.07939	0.238971	4.5168	6.27804e-06	0.000221986	Up
ENSMUSG00000056313	2187.4	1.01041	0.170979	5.90954	3.4306e-09	3.62995e-07	Up
ENSMUSG00000023826	68.3348	0.844943	0.371533	2.27421	0.0229534	0.10519	Up
ENSMUSG00000020038	1783.24	-1.26754	0.294042	-4.31075	1.62701e-05	0.000469704	Down
ENSMUSG00000107560	2.39673	4.76532	2.10768	2.26094	0.0237631	0.10753	Up
ENSMUSG00000090958	762.485	-0.596627	0.230486	-2.58856	0.00963795	0.0574537	Down
ENSMUSG00000090957	29.9194	1.45963	0.505115	2.88971	0.003856	0.0302961	Up
ENSMUSG00000030934	32506.6	0.981197	0.262155	3.74281	0.000181974	0.00307805	Up
ENSMUSG00000036526	31.4058	-1.1019	0.505595	-2.17942	0.0293008	0.12434	Down
ENSMUSG00000036528	1628.14	-0.606653	0.165828	-3.65832	0.00025387	0.00395356	Down
ENSMUSG00000071047	18.6231	1.34382	0.626268	2.14576	0.0318917	0.131988	Up
ENSMUSG00000000167	31.2939	1.2485	0.475008	2.62837	0.00857949	0.0529333	Up
ENSMUSG00000038582	636.841	0.887853	0.219009	4.05395	5.03602e-05	0.00115423	Up
ENSMUSG00000030200	12.7242	2.49856	0.977889	2.55506	0.0106169	0.0615368	Up
ENSMUSG00000022307	708.659	-1.44878	0.137719	-10.5198	7.00105e-26	8.33388e-23	Down
ENSMUSG00000034584	285.299	-0.779127	0.193788	-4.02051	5.80711e-05	0.0013012	Down
ENSMUSG00000046230	270.239	-0.803113	0.191039	-4.20393	2.62325e-05	0.000688187	Down
ENSMUSG00000000884	104.015	1.0913	0.272875	3.99926	6.35418e-05	0.00138786	Up
ENSMUSG00000081787	137.217	-0.875503	0.253649	-3.45163	0.000557202	0.00714644	Down
ENSMUSG00000046179	406.783	-1.47644	0.182246	-8.10137	5.43416e-16	2.15623e-13	Down
ENSMUSG00000022297	204.429	-0.771621	0.255676	-3.01796	0.00254484	0.0222539	Down
ENSMUSG00000115856	9.39754	-1.99014	0.893027	-2.22853	0.0258453	0.114052	Down
ENSMUSG00000097532	8.1318	2.9034	1.00556	2.88734	0.00388514	0.0304262	Up
ENSMUSG00000090626	9.77692	-3.74359	1.31135	-2.85476	0.00430695	0.0325646	Down
ENSMUSG00000000416	3.19997	-5.07859	2.00977	-2.52696	0.0115056	0.0652032	Down
ENSMUSG00000022146	120.539	-0.754467	0.265688	-2.83968	0.00451594	0.0337283	Down
ENSMUSG00000090086	292.65	0.646489	0.16294	3.96766	7.2583e-05	0.00153261	Up
ENSMUSG00000114439	2.88013	-4.92665	2.04211	-2.41253	0.0158422	0.0815762	Down
ENSMUSG00000039242	353.023	-0.69258	0.261246	-2.65107	0.00802379	0.0504527	Down
ENSMUSG00000102929	22.7803	1.21167	0.534803	2.26565	0.0234731	0.106597	Up
ENSMUSG00000060586	1061.95	-0.920155	0.148854	-6.18161	6.34499e-10	8.11052e-08	Down
ENSMUSG00000036223	5.60176	-5.88651	2.99809	-1.96342	0.0495975	0.176878	Down
ENSMUSG00000020205	2836.47	0.676162	0.213253	3.1707	0.00152073	0.0153911	Up
ENSMUSG00000037572	66.6768	-0.906676	0.410867	-2.20674	0.0273323	0.118769	Down
ENSMUSG00000034177	1495.81	1.00693	0.197192	5.10635	3.28434e-07	1.9073e-05	Up
ENSMUSG00000034173	1030.7	1.85682	0.704782	2.6346	0.00842371	0.0523054	Up
ENSMUSG00000057182	6.23816	-6.04169	1.64874	-3.66442	0.0002479	0.00388668	Down
ENSMUSG00000005968	364.85	0.626606	0.268551	2.33328	0.0196333	0.094094	Up
ENSMUSG00000034796	2.59329	4.87774	2.07995	2.34512	0.0190209	0.0920642	Up
ENSMUSG00000044847	242.123	-0.621489	0.220619	-2.81703	0.004847	0.0354652	Down
ENSMUSG00000006313	3.26787	5.21199	1.9394	2.68742	0.00720066	0.0465683	Up
ENSMUSG00000000253	82.866	-0.82972	0.304239	-2.7272	0.00638741	0.0427458	Down
ENSMUSG00000024222	3264.32	0.911978	0.206501	4.41634	1.00387e-05	0.000317077	Up
ENSMUSG00000024228	1043.28	-0.860477	0.179581	-4.79158	1.65472e-06	7.45054e-05	Down
ENSMUSG00000086420	101.346	1.04739	0.30198	3.4684	0.000523568	0.00679284	Up
ENSMUSG00000086428	3.03489	-5.00237	1.96207	-2.54953	0.0107868	0.0620764	Down
ENSMUSG00000027750	146.013	-0.880652	0.260596	-3.37938	0.000726496	0.00875749	Down
ENSMUSG00000057580	43.1112	1.48917	0.496842	2.99727	0.00272412	0.023371	Up
ENSMUSG00000080746	199.174	0.622548	0.237732	2.61869	0.00882682	0.0539838	Up
ENSMUSG00000083460	4.63133	-5.61217	1.7569	-3.19436	0.00140142	0.0144748	Down
ENSMUSG00000091345	12.0588	-2.98343	1.28203	-2.32712	0.0199588	0.095129	Down
ENSMUSG00000034686	4.94485	-5.70681	1.72906	-3.30053	0.000965031	0.0108693	Down
ENSMUSG00000113399	11.4252	1.79101	0.87999	2.03526	0.0418251	0.157711	Up
ENSMUSG00000025860	2288.42	-0.688622	0.165486	-4.16121	3.16567e-05	0.000797488	Down
ENSMUSG00000029106	1947.2	-1.17098	0.0985474	-11.8824	1.46027e-32	1.98659e-29	Down
ENSMUSG00000029101	281.794	-0.650275	0.287219	-2.26404	0.0235718	0.106969	Down
ENSMUSG00000028565	1197.62	-0.973386	0.304756	-3.19398	0.00140325	0.0144858	Down
ENSMUSG00000110605	43.9751	-1.17795	0.447539	-2.63205	0.00848716	0.0525679	Down
ENSMUSG00000020429	7174.74	2.15433	0.754327	2.85597	0.00429057	0.0324923	Up
ENSMUSG00000020423	955.239	0.656292	0.140401	4.67441	2.94794e-06	0.000118954	Up
ENSMUSG00000025287	125.498	-0.688412	0.261832	-2.62922	0.00855821	0.0528434	Down
ENSMUSG00000049804	39.6968	0.890167	0.45097	1.97389	0.0483939	0.174155	Up
ENSMUSG00000087177	42.1713	0.879279	0.430956	2.0403	0.0413207	0.156647	Up
ENSMUSG00000032006	23.0999	-1.51037	0.533137	-2.83298	0.00461161	0.0341496	Down
ENSMUSG00000023990	448.88	0.587803	0.15169	3.87504	0.000106608	0.00206313	Up
ENSMUSG00000024427	468.128	1.44793	0.367608	3.93878	8.18969e-05	0.00168446	Up
ENSMUSG00000024420	22.9295	-1.28992	0.588328	-2.19252	0.0283417	0.121603	Down
ENSMUSG00000024421	386.174	-0.61255	0.269301	-2.27459	0.0229305	0.105161	Down
ENSMUSG00000116604	3.07108	5.12343	1.96901	2.60204	0.00926713	0.0558252	Up
ENSMUSG00000116607	2.87424	-4.92394	2.00328	-2.45793	0.0139739	0.0748367	Down
ENSMUSG00000011751	3.26691	5.2116	1.93939	2.68723	0.00720465	0.0465783	Up
ENSMUSG00000032915	117.492	-0.856434	0.323247	-2.64947	0.00806172	0.0506243	Down
ENSMUSG00000027199	256.521	-0.596196	0.247776	-2.40619	0.01612	0.0825922	Down
ENSMUSG00000109325	128.928	1.15548	0.277679	4.16122	3.16549e-05	0.000797488	Up
ENSMUSG00000032688	150.66	-0.768962	0.369051	-2.08362	0.0371947	0.146396	Down
ENSMUSG00000006575	699.668	0.60537	0.280395	2.15899	0.0308507	0.128856	Up
ENSMUSG00000098404	45.8065	1.63196	0.570104	2.86256	0.00420233	0.0319734	Up
ENSMUSG00000004591	608.253	-0.671149	0.218409	-3.0729	0.00211989	0.0196017	Down
ENSMUSG00000058914	3.83359	-5.33941	1.81866	-2.93591	0.00332572	0.0270445	Down
ENSMUSG00000005886	879.985	0.697626	0.172645	4.04081	5.32671e-05	0.00120633	Up
ENSMUSG00000023243	3607.14	0.702134	0.146962	4.77767	1.7734e-06	7.85495e-05	Up
ENSMUSG00000008153	711.34	-1.32973	0.197205	-6.7429	1.55259e-11	3.14581e-09	Down
ENSMUSG00000048720	154.877	-0.631105	0.260723	-2.42059	0.0154952	0.0802832	Down
ENSMUSG00000078722	2.39902	-4.66303	2.30683	-2.0214	0.0432379	0.161251	Down
ENSMUSG00000045302	4138.73	-0.629634	0.181935	-3.46076	0.00053866	0.00695076	Down
ENSMUSG00000074183	366.88	-1.39364	0.394984	-3.52834	0.000418168	0.00579466	Down
ENSMUSG00000040084	88.5956	-1.55748	0.389825	-3.99534	6.4602e-05	0.00140138	Down
ENSMUSG00000015027	851.522	-0.615006	0.152348	-4.03684	5.41755e-05	0.00122399	Down
ENSMUSG00000059668	9.89879	-6.70803	1.46699	-4.57264	4.81626e-06	0.000180217	Down
ENSMUSG00000051076	28.0904	1.09687	0.50676	2.16447	0.0304281	0.127679	Up
ENSMUSG00000047534	7.93295	-3.00164	1.49964	-2.00158	0.0453301	0.166047	Down
ENSMUSG00000054630	29692.5	-0.815897	0.18902	-4.31647	1.58547e-05	0.000460126	Down
ENSMUSG00000018334	131.322	-0.683945	0.294364	-2.32347	0.0201542	0.0957247	Down
ENSMUSG00000021929	703.556	-0.722953	0.132853	-5.44175	5.27591e-08	3.97173e-06	Down
ENSMUSG00000036617	336.233	-0.641968	0.286239	-2.24277	0.0249114	0.111108	Down
ENSMUSG00000060678	19.7741	1.51817	0.65158	2.32998	0.0198073	0.0946201	Up
ENSMUSG00000060671	121.342	-0.731963	0.256812	-2.85018	0.00436939	0.03288	Down
ENSMUSG00000038503	1020.07	1.3552	0.301979	4.48773	7.19857e-06	0.000245706	Up
ENSMUSG00000059540	58.1784	1.19338	0.461624	2.58518	0.00973285	0.0578114	Up
ENSMUSG00000037259	3.9415	5.48286	1.80857	3.0316	0.00243261	0.0215753	Up
ENSMUSG00000096458	71.0287	-6.68363	0.846106	-7.89928	2.80527e-15	1.06858e-12	Down
ENSMUSG00000022385	122.938	-1.15502	0.311224	-3.71121	0.00020627	0.00341026	Down
ENSMUSG00000110170	12.943	2.38398	1.12865	2.11224	0.0346663	0.140272	Up
ENSMUSG00000011008	4.95663	-5.70996	1.71775	-3.32409	0.000887073	0.0101717	Down
ENSMUSG00000039364	3.84675	-5.34417	2.47273	-2.16125	0.0306764	0.128325	Down
ENSMUSG00000070806	3.70757	5.3955	2.4621	2.19142	0.0284214	0.121873	Up
ENSMUSG00000118489	4.67094	5.72672	1.80615	3.17068	0.00152085	0.0153911	Up
ENSMUSG00000118487	2.74277	4.9597	2.03313	2.43944	0.0147101	0.0775873	Up
ENSMUSG00000022528	408.055	-0.763399	0.329498	-2.31685	0.0205117	0.0969154	Down
ENSMUSG00000072774	19.8924	-2.25973	0.915823	-2.46743	0.0136085	0.0734484	Down
ENSMUSG00000042156	11.444	-2.21177	1.0045	-2.20185	0.0276756	0.119798	Down
ENSMUSG00000028044	307.142	0.724304	0.236753	3.05932	0.00221841	0.0202841	Up
ENSMUSG00000028040	6.78161	-3.11498	1.39807	-2.22805	0.025877	0.114087	Down
ENSMUSG00000072980	32.3675	-2.77726	0.873156	-3.18072	0.00146911	0.0149709	Down
ENSMUSG00000020674	438.531	-0.709539	0.204079	-3.47679	0.000507456	0.00663367	Down
ENSMUSG00000069910	10.0034	-3.72032	1.87215	-1.98719	0.0469009	0.169824	Down
ENSMUSG00000025352	11.0119	-2.76561	1.34071	-2.0628	0.0391318	0.151335	Down
ENSMUSG00000034265	290.598	-0.595602	0.166717	-3.57253	0.00035355	0.0051168	Down
ENSMUSG00000045404	30.1878	1.39987	0.592652	2.36205	0.0181744	0.0895367	Up
ENSMUSG00000063234	40.5691	-1.56445	0.486832	-3.21352	0.00131119	0.0137744	Down
ENSMUSG00000078683	8516.25	-2.48438	0.23632	-10.5128	7.54291e-26	8.45072e-23	Down
ENSMUSG00000078680	8340.31	0.878711	0.156289	5.62233	1.88394e-08	1.57375e-06	Up
ENSMUSG00000031227	165.17	-0.731686	0.263331	-2.77858	0.00545976	0.0385564	Down
ENSMUSG00000079083	43.6289	-1.45307	0.382738	-3.79651	0.000146745	0.00260963	Down
ENSMUSG00000111497	200.358	2.99238	0.465932	6.42235	1.34185e-10	2.02832e-08	Up
ENSMUSG00000086914	90.6534	1.18924	0.283158	4.19992	2.67009e-05	0.000695683	Up
ENSMUSG00000112762	12.0758	3.07661	1.27823	2.40692	0.0160875	0.0824993	Up
ENSMUSG00000058073	5.64145	-3.28469	1.46775	-2.23791	0.0252269	0.112024	Down
ENSMUSG00000090007	5.26884	-5.79826	1.68424	-3.44266	0.000576031	0.00731034	Down
ENSMUSG00000040124	136.275	-0.721782	0.273945	-2.63477	0.00841937	0.0523011	Down
ENSMUSG00000040127	1455.72	-0.914631	0.228577	-4.00141	6.29671e-05	0.00138324	Down
ENSMUSG00000111447	3.35863	-5.14844	1.92973	-2.66796	0.00763143	0.0486766	Down
ENSMUSG00000042745	410.713	0.887224	0.281631	3.15031	0.00163099	0.0161371	Up
ENSMUSG00000052821	6.54804	-6.1118	1.58636	-3.85271	0.000116816	0.00220504	Down
ENSMUSG00000092519	2.77116	4.97324	2.05099	2.4248	0.0153167	0.0797929	Up
ENSMUSG00000033382	876.203	-0.58636	0.201624	-2.90819	0.00363527	0.0289259	Down
ENSMUSG00000033389	101.375	-0.768364	0.261169	-2.94202	0.00326082	0.0266892	Down
ENSMUSG00000037868	3.82978	-5.33802	2.45676	-2.17279	0.0297964	0.125916	Down
ENSMUSG00000113159	106.799	1.00948	0.359521	2.80784	0.00498744	0.0361732	Up
ENSMUSG00000030122	30118.4	0.607383	0.216835	2.80113	0.00509243	0.0367806	Up
ENSMUSG00000031833	2420.68	1.03058	0.142612	7.22644	4.95837e-13	1.43087e-10	Up
ENSMUSG00000038718	118.015	-0.893569	0.346606	-2.57805	0.00993587	0.0586059	Down
ENSMUSG00000021509	1022.4	0.645046	0.144684	4.4583	8.2611e-06	0.00027202	Up
ENSMUSG00000026872	197.728	-1.12375	0.222695	-5.04614	4.50829e-07	2.50335e-05	Down
ENSMUSG00000089804	3.19339	-5.07585	1.95117	-2.60144	0.00928326	0.0558252	Down
ENSMUSG00000025997	4.47379	-5.56218	1.75589	-3.16774	0.00153631	0.0154899	Down
ENSMUSG00000024118	7363.92	0.59557	0.204613	2.91072	0.00360596	0.0287481	Up
ENSMUSG00000074896	1006.08	0.719879	0.166709	4.31817	1.57328e-05	0.000458177	Up
ENSMUSG00000024803	47.0609	-1.40852	0.398056	-3.5385	0.0004024	0.00563952	Down
ENSMUSG00000005465	42.6778	-1.41183	0.463939	-3.04313	0.0023413	0.0210342	Down
ENSMUSG00000051627	25.7475	-2.42022	0.993497	-2.43606	0.0148483	0.0780353	Down
ENSMUSG00000030827	145.241	-2.18647	0.345754	-6.32378	2.55247e-10	3.5543e-08	Down
ENSMUSG00000040455	340.96	-0.615735	0.186322	-3.30468	0.000950841	0.0107349	Down
ENSMUSG00000040451	336.931	-0.638983	0.198782	-3.21449	0.00130676	0.013743	Down
ENSMUSG00000026409	395.42	1.00002	0.153093	6.53213	6.4839e-11	1.09285e-08	Up
ENSMUSG00000090877	1206.09	0.684947	0.216734	3.16032	0.00157597	0.0157945	Up
ENSMUSG00000074800	951.977	-0.671201	0.222788	-3.01274	0.002589	0.0225394	Down
ENSMUSG00000003779	139.435	-1.742	0.50196	-3.47039	0.000519698	0.00676104	Down
ENSMUSG00000015966	532.298	-0.708631	0.154115	-4.59806	4.26443e-06	0.000163751	Down
ENSMUSG00000007646	99.7601	-1.38773	0.352799	-3.93348	8.37239e-05	0.00171095	Down
ENSMUSG00000085826	173.415	-1.13865	0.325136	-3.50207	0.000461652	0.00615827	Down
ENSMUSG00000075602	646.55	-0.696585	0.261173	-2.66714	0.00765	0.0487624	Down
ENSMUSG00000053977	5.58375	-5.8821	1.67365	-3.51453	0.000440538	0.0059772	Down
ENSMUSG00000095253	198.339	-0.842454	0.216717	-3.88735	0.000101346	0.0019777	Down
ENSMUSG00000002910	682.173	1.0509	0.180698	5.8158	6.03442e-09	5.86385e-07	Up
ENSMUSG00000113311	14.4468	-1.87457	0.724105	-2.5888	0.00963102	0.0574303	Down
ENSMUSG00000097675	6.33368	3.15321	1.52236	2.07127	0.0383338	0.149182	Up
ENSMUSG00000093565	54.4525	1.39526	0.407775	3.42165	0.000622417	0.00780432	Up
ENSMUSG00000004730	629.88	-0.692849	0.334518	-2.07119	0.0383411	0.149182	Down
ENSMUSG00000040717	25.5686	1.5826	0.680904	2.32426	0.0201117	0.0955707	Up
ENSMUSG00000102336	2.87121	-4.92252	2.0871	-2.35855	0.0183467	0.0899567	Down
ENSMUSG00000039058	2.8719	-4.92286	2.00767	-2.45203	0.0142052	0.0757297	Down
ENSMUSG00000018604	1508.2	0.977765	0.325403	3.00478	0.00265773	0.0229565	Up
ENSMUSG00000021453	609.739	1.88837	0.395908	4.76972	1.84487e-06	8.09616e-05	Up
ENSMUSG00000027111	67.1334	-1.345	0.396708	-3.39041	0.00069788	0.00847693	Down
ENSMUSG00000048249	543.362	-1.03477	0.261179	-3.96192	7.43488e-05	0.00155952	Down
ENSMUSG00000030598	61.2293	-0.664851	0.336207	-1.9775	0.0479846	0.172963	Down
ENSMUSG00000074412	56.7881	0.865311	0.411841	2.10108	0.0356342	0.142792	Up
ENSMUSG00000073198	120.597	-0.946493	0.267467	-3.53873	0.000402055	0.00563883	Down
ENSMUSG00000031644	156.38	-1.18602	0.266118	-4.45673	8.322e-06	0.000273277	Down
ENSMUSG00000026939	764.463	0.624579	0.209649	2.97917	0.00289032	0.0244012	Up
ENSMUSG00000028577	1058.23	-0.625603	0.127173	-4.9193	8.68553e-07	4.35328e-05	Down
ENSMUSG00000028572	878.79	-0.710546	0.170767	-4.16092	3.16968e-05	0.000797488	Down
ENSMUSG00000028578	76.814	-0.641377	0.288635	-2.2221	0.0262764	0.115447	Down
ENSMUSG00000025500	90.0891	-1.17798	0.311329	-3.78373	0.000154496	0.00271813	Down
ENSMUSG00000079450	6.71008	-6.14703	1.5758	-3.90089	9.58395e-05	0.00189858	Down
ENSMUSG00000059552	1688.36	0.586313	0.146559	4.00052	6.32043e-05	0.00138685	Up
ENSMUSG00000047603	171.1	-1.23964	0.325004	-3.81424	0.000136603	0.00247314	Down
ENSMUSG00000027654	55.838	-1.62855	0.44125	-3.69077	0.000223576	0.00360866	Down
ENSMUSG00000085468	219.311	-0.695503	0.194045	-3.58424	0.00033806	0.00494903	Down
ENSMUSG00000089661	10.9721	-2.42776	0.904601	-2.6838	0.00727916	0.0469009	Down
ENSMUSG00000089662	59.6167	-1.10601	0.392045	-2.82113	0.00478548	0.035069	Down
ENSMUSG00000009418	213.587	-0.642697	0.220442	-2.91549	0.0035513	0.0284074	Down
ENSMUSG00000085787	98.8018	-0.760384	0.334867	-2.27071	0.0231648	0.105515	Down
ENSMUSG00000017390	1463.62	-0.673146	0.195982	-3.43473	0.000593155	0.00749651	Down
ENSMUSG00000101597	47.8529	1.66259	0.429235	3.87338	0.000107337	0.00207212	Up
ENSMUSG00000096718	5.26858	-5.7982	1.67659	-3.45833	0.000543535	0.00699944	Down
ENSMUSG00000099966	142.126	-0.707467	0.254268	-2.78237	0.00539635	0.0382362	Down
ENSMUSG00000030759	21.7245	-1.95329	0.660282	-2.95827	0.00309366	0.0257076	Down
ENSMUSG00000112650	4.51073	-3.57635	1.60564	-2.22738	0.0259221	0.114206	Down
ENSMUSG00000097221	3.36418	-5.15079	2.53505	-2.03183	0.0421709	0.158549	Down
ENSMUSG00000000303	3576.21	-0.962725	0.155274	-6.20018	5.64e-10	7.30744e-08	Down
ENSMUSG00000031403	322.753	-0.610706	0.170741	-3.5768	0.00034783	0.00505708	Down
ENSMUSG00000098098	33.797	-1.37787	0.551462	-2.49857	0.0124695	0.068799	Down
ENSMUSG00000013629	1017.35	-0.721409	0.177685	-4.06004	4.90638e-05	0.00112722	Down
ENSMUSG00000037944	19.0426	-2.28385	0.990546	-2.30565	0.0211303	0.0990518	Down
ENSMUSG00000032328	3239.09	-0.668073	0.174608	-3.82612	0.000130177	0.00238947	Down
ENSMUSG00000045165	24.2522	1.24695	0.578644	2.15495	0.0311656	0.129744	Up
ENSMUSG00000021798	2.55838	-4.75582	2.09239	-2.27292	0.0230313	0.105218	Down
ENSMUSG00000024675	9.42591	-6.63733	1.47173	-4.50987	6.4867e-06	0.000226689	Down
ENSMUSG00000040829	198.463	-0.673318	0.29396	-2.29051	0.021992	0.101937	Down
ENSMUSG00000047881	350.63	-0.663506	0.207404	-3.19911	0.00137854	0.0143005	Down
ENSMUSG00000028982	1147.5	-0.626631	0.145839	-4.29674	1.73327e-05	0.000491979	Down
ENSMUSG00000083019	22.4276	1.58922	0.568741	2.79427	0.00520173	0.0372592	Up
ENSMUSG00000083012	184.181	0.655639	0.30974	2.11674	0.0342816	0.139306	Up
ENSMUSG00000046753	73.2764	-0.971762	0.423677	-2.29364	0.0218112	0.101272	Down
ENSMUSG00000078607	159.79	0.683025	0.203205	3.36126	0.000775881	0.00916714	Up
ENSMUSG00000078606	121.341	-1.20517	0.24875	-4.84491	1.2667e-06	5.95693e-05	Down
ENSMUSG00000090942	40.3851	-1.36435	0.449221	-3.03715	0.00238824	0.0213151	Down
ENSMUSG00000086997	3.2771	5.2157	1.9395	2.6892	0.00716244	0.0463999	Up
ENSMUSG00000084846	21.5828	1.15031	0.538306	2.1369	0.0326058	0.133932	Up
ENSMUSG00000084844	6.69752	-6.1445	1.71714	-3.57832	0.000345803	0.00503915	Down
ENSMUSG00000059743	28043.6	0.628368	0.190069	3.306	0.000946396	0.0107027	Up
ENSMUSG00000050592	68.3368	-1.10674	0.328746	-3.36656	0.000761124	0.00906545	Down
ENSMUSG00000036513	650.889	0.741655	0.179588	4.12976	3.63135e-05	0.000884433	Up
ENSMUSG00000085081	14.5375	-2.33931	0.732561	-3.19333	0.00140644	0.0144952	Down
ENSMUSG00000066441	5962.04	0.812212	0.136984	5.92926	3.04306e-09	3.27448e-07	Up
ENSMUSG00000024254	2720.51	0.917003	0.237541	3.8604	0.000113201	0.00216035	Up
ENSMUSG00000066170	8.81699	3.0293	1.4728	2.05682	0.0397031	0.153035	Up
ENSMUSG00000106736	13.4446	2.45334	0.855358	2.8682	0.00412811	0.0315999	Up
ENSMUSG00000021804	6.44904	3.6446	1.42031	2.56606	0.0102861	0.0601499	Up
ENSMUSG00000108607	5.29893	5.91015	1.67726	3.5237	0.000425564	0.00586003	Up
ENSMUSG00000107068	1003.27	0.658419	0.100821	6.53059	6.55098e-11	1.09447e-08	Up
ENSMUSG00000030659	182.134	-1.05919	0.330686	-3.203	0.00136003	0.0141392	Down
ENSMUSG00000038797	65.7892	-1.46405	0.567301	-2.58073	0.00985918	0.0583621	Down
ENSMUSG00000073096	214.959	-1.65516	0.599811	-2.75946	0.00578967	0.0400109	Down
ENSMUSG00000102602	64.6766	0.76506	0.323957	2.36161	0.0181956	0.0896183	Up
ENSMUSG00000069324	36244.5	0.70732	0.222959	3.17242	0.00151174	0.0153315	Up
ENSMUSG00000020738	588.081	-2.18122	0.136895	-15.9335	3.71065e-57	8.83413e-54	Down
ENSMUSG00000028256	124.347	-0.857835	0.357784	-2.39763	0.0165013	0.0838091	Down
ENSMUSG00000052271	17.2264	-1.73988	0.674478	-2.57959	0.00989169	0.0584476	Down
ENSMUSG00000027420	5.59302	-5.8843	1.67416	-3.51478	0.000440124	0.0059772	Down
ENSMUSG00000083424	177.786	-2.22148	0.538348	-4.12647	3.6837e-05	0.000894894	Down
ENSMUSG00000024730	38.7472	-1.00995	0.427203	-2.3641	0.0180737	0.0891331	Down
ENSMUSG00000027281	72.6985	-1.57255	0.600347	-2.61941	0.00880831	0.0539535	Down
ENSMUSG00000027287	795.528	-0.639569	0.151234	-4.22901	2.34721e-05	0.000634112	Down
ENSMUSG00000026483	220.54	-0.710983	0.232557	-3.05724	0.00223385	0.0203472	Down
ENSMUSG00000034457	20.8078	1.22618	0.538533	2.2769	0.0227923	0.104653	Up
ENSMUSG00000074034	58.929	1.08886	0.337992	3.22156	0.00127495	0.0134979	Up
ENSMUSG00000009376	634.015	-0.790937	0.140366	-5.63482	1.75245e-08	1.49005e-06	Down
ENSMUSG00000042558	1131.74	0.753031	0.132527	5.68209	1.3306e-08	1.18423e-06	Up
ENSMUSG00000002992	1432.68	0.68368	0.283229	2.41387	0.0157839	0.0813687	Up
ENSMUSG00000041117	51.2073	0.741394	0.357741	2.07243	0.0382251	0.148883	Up
ENSMUSG00000045333	20.4345	1.5817	0.619663	2.55251	0.0106949	0.0618432	Up
ENSMUSG00000058624	858.661	-0.801907	0.140035	-5.72647	1.0254e-08	9.29992e-07	Down
ENSMUSG00000050410	278.839	-1.11805	0.388868	-2.87514	0.00403854	0.0311409	Down
ENSMUSG00000047228	2286.71	-0.71708	0.13184	-5.43904	5.35691e-08	4.01684e-06	Down
ENSMUSG00000110057	70.5899	0.828809	0.422731	1.96061	0.0499247	0.177848	Up
ENSMUSG00000038984	8.34825	-3.49759	1.34072	-2.60875	0.00908746	0.0551912	Down
ENSMUSG00000038987	6.07334	-6.00315	1.66799	-3.59902	0.000319414	0.00473666	Down
ENSMUSG00000109179	66.3359	1.06904	0.354277	3.01754	0.00254839	0.0222694	Up
ENSMUSG00000107451	213.499	0.610369	0.291478	2.09405	0.0362559	0.144342	Up
ENSMUSG00000038615	4564.19	-2.0621	0.125052	-16.4899	4.33956e-61	1.65303e-57	Down
ENSMUSG00000031972	3.44478	5.28787	1.91501	2.76127	0.00575768	0.0399056	Up
ENSMUSG00000023495	498.955	1.19002	0.180373	6.59754	4.18038e-11	7.44107e-09	Up
ENSMUSG00000030378	5052.79	-0.762688	0.177041	-4.30797	1.64758e-05	0.000472587	Down
ENSMUSG00000060429	2099.51	-0.774458	0.143363	-5.40209	6.58677e-08	4.88139e-06	Down
ENSMUSG00000039568	1657.28	0.743037	0.157898	4.70582	2.52853e-06	0.000105348	Up
ENSMUSG00000034614	52.1363	-0.93093	0.392392	-2.37245	0.0176706	0.0878682	Down
ENSMUSG00000034610	296.297	-0.790864	0.194306	-4.0702	4.69721e-05	0.00108968	Down
ENSMUSG00000029403	107.5	-0.634085	0.282926	-2.24117	0.0250151	0.111448	Down
ENSMUSG00000025766	75.0459	1.99668	0.447052	4.46634	7.95697e-06	0.000264022	Up
ENSMUSG00000025764	517.661	-1.03572	0.269215	-3.84718	0.000119484	0.00224428	Down
ENSMUSG00000074136	12.6829	-1.84381	0.766206	-2.40641	0.0161102	0.0825922	Down
ENSMUSG00000024388	2.05968	4.54632	2.21339	2.054	0.0399754	0.153409	Up
ENSMUSG00000044303	14.6226	-2.77769	1.28969	-2.15377	0.0312582	0.129925	Down
ENSMUSG00000016087	79.0636	0.734088	0.334125	2.19705	0.0280171	0.120754	Up
ENSMUSG00000075268	420.803	0.789766	0.219685	3.595	0.000324397	0.00479322	Up
ENSMUSG00000024966	8538.96	-0.609062	0.101854	-5.97978	2.23441e-09	2.51814e-07	Down
ENSMUSG00000051705	75.5712	-1.04853	0.315838	-3.31983	0.00090072	0.010291	Down
ENSMUSG00000094152	40.4555	1.39303	0.70641	1.97199	0.048611	0.174622	Up
ENSMUSG00000094156	77.6788	2.23877	0.498785	4.48844	7.17481e-06	0.000245706	Up
ENSMUSG00000047022	69.6359	-1.19342	0.410046	-2.91046	0.00360899	0.0287602	Down
ENSMUSG00000105061	56.1773	1.06002	0.391953	2.70445	0.00684183	0.0449033	Up
ENSMUSG00000085708	17.3271	1.52244	0.663374	2.295	0.0217332	0.100983	Up
ENSMUSG00000050890	178.916	-0.734291	0.258903	-2.83617	0.00456585	0.0339938	Down
ENSMUSG00000050896	6.86285	6.28277	1.57224	3.99607	6.44032e-05	0.00139866	Up
ENSMUSG00000083708	66.5475	0.934621	0.447701	2.0876	0.0368338	0.145668	Up
ENSMUSG00000099478	71.0909	1.20126	0.352012	3.41256	0.000643557	0.00799246	Up
ENSMUSG00000099471	591.588	0.675658	0.228112	2.96196	0.00305685	0.0254843	Up
ENSMUSG00000080054	63.354	1.1174	0.457714	2.44127	0.0146359	0.0773031	Up
ENSMUSG00000118017	1169.15	0.609026	0.228167	2.66921	0.00760301	0.0485116	Up
ENSMUSG00000101514	440.444	-0.704572	0.144162	-4.88735	1.02201e-06	5.01679e-05	Down
ENSMUSG00000115025	23.2034	1.34603	0.60307	2.23196	0.0256174	0.113256	Up
ENSMUSG00000041324	299.118	-1.16981	0.209899	-5.57319	2.50113e-08	2.03575e-06	Down
ENSMUSG00000037031	200.047	0.703405	0.336278	2.09174	0.036462	0.144779	Up
ENSMUSG00000022035	1238.46	-0.722697	0.112252	-6.43815	1.20939e-10	1.84272e-08	Down
ENSMUSG00000055633	60.308	0.795709	0.331629	2.39939	0.0164223	0.0834971	Up
ENSMUSG00000055632	89.9367	1.00882	0.286885	3.51646	0.000437344	0.00596253	Up
ENSMUSG00000057982	433.495	-0.596111	0.2663	-2.23849	0.0251889	0.111907	Down
ENSMUSG00000115302	76.9589	1.70352	0.462718	3.68156	0.00023181	0.0037039	Up
ENSMUSG00000109262	70.7433	-1.2213	0.308292	-3.96152	7.4475e-05	0.00156045	Down
ENSMUSG00000061724	94.8451	0.692877	0.293322	2.36217	0.0181685	0.0895367	Up
ENSMUSG00000021714	30.7671	-1.68195	0.712449	-2.36081	0.0182352	0.0896742	Down
ENSMUSG00000106209	34.3721	1.24157	0.44087	2.81617	0.00485999	0.0355194	Up
ENSMUSG00000106205	13.3381	1.66529	0.813072	2.04814	0.0405461	0.154913	Up
ENSMUSG00000035818	6.71432	-6.14787	1.59398	-3.85693	0.000114821	0.00217244	Down
ENSMUSG00000090925	42.0835	-1.83726	0.492102	-3.73348	0.000188849	0.00317459	Down
ENSMUSG00000054519	128.074	-0.674881	0.25679	-2.62814	0.00858532	0.0529422	Down
ENSMUSG00000030945	118.397	-1.87151	0.354934	-5.27283	1.34335e-07	8.88384e-06	Down
ENSMUSG00000030946	4469	1.43715	0.188486	7.62472	2.44561e-14	8.03089e-12	Up
ENSMUSG00000037447	53.3815	-0.928821	0.391539	-2.37224	0.0176808	0.0878782	Down
ENSMUSG00000027900	1296.99	-0.700116	0.196777	-3.55791	0.00037382	0.00533716	Down
ENSMUSG00000023025	681.839	-0.82076	0.231232	-3.54952	0.00038594	0.00545703	Down
ENSMUSG00000027068	131.541	-1.14302	0.301674	-3.78891	0.000151307	0.00267328	Down
ENSMUSG00000049532	316.609	-0.621368	0.182061	-3.41297	0.000642592	0.00799246	Down
ENSMUSG00000022377	615.583	-0.741273	0.181527	-4.08353	4.43566e-05	0.00104423	Down
ENSMUSG00000089936	82.9758	-1.12414	0.304283	-3.69439	0.000220416	0.00358195	Down
ENSMUSG00000036777	62.3339	-2.29651	0.505649	-4.5417	5.58017e-06	0.000200528	Down
ENSMUSG00000006262	595.838	-1.57764	0.294288	-5.36086	8.2826e-08	5.86433e-06	Down
ENSMUSG00000032400	28.2527	-1.93976	0.79271	-2.447	0.0144053	0.076382	Down
ENSMUSG00000079550	60.0383	0.816986	0.399593	2.04455	0.0408995	0.155763	Up
ENSMUSG00000079553	121.375	-1.76651	0.444575	-3.97347	7.08319e-05	0.0015023	Down
ENSMUSG00000085006	182.769	-1.12001	0.274248	-4.08393	4.4281e-05	0.00104378	Down
ENSMUSG00000026311	344.453	1.1198	0.230493	4.85827	1.18415e-06	5.72418e-05	Up
ENSMUSG00000026315	110.445	-0.724907	0.33267	-2.17905	0.0293276	0.124396	Down
ENSMUSG00000081207	383.905	1.40554	0.318614	4.41144	1.02686e-05	0.000323515	Up
ENSMUSG00000002289	6232.24	1.80091	0.240314	7.49396	6.68239e-14	2.12121e-11	Up
ENSMUSG00000078097	2.05944	4.54616	2.22611	2.0422	0.0411313	0.156146	Up
ENSMUSG00000053830	44.1947	-0.921731	0.397492	-2.31887	0.0204021	0.0964692	Down
ENSMUSG00000100075	220.17	0.977239	0.324443	3.01205	0.00259489	0.0225536	Up
ENSMUSG00000031527	407.144	-0.865266	0.186261	-4.64544	3.39358e-06	0.000134654	Down
ENSMUSG00000031297	5.10524	-5.75284	1.71	-3.36423	0.000767565	0.00910844	Down
ENSMUSG00000038122	116.998	-0.645883	0.273962	-2.35756	0.0183956	0.0900442	Down
ENSMUSG00000072825	1995.18	-0.627243	0.168275	-3.72749	0.000193396	0.00324245	Down
ENSMUSG00000053746	56.1718	0.929616	0.42325	2.19638	0.028065	0.120851	Up
ENSMUSG00000028126	670.805	-0.666347	0.2463	-2.70542	0.00682174	0.0448044	Down
ENSMUSG00000028128	125.41	-0.699969	0.24579	-2.84783	0.00440179	0.0330977	Down
ENSMUSG00000114999	92.5046	1.38865	0.329536	4.21396	2.50927e-05	0.000670289	Up
ENSMUSG00000068762	11066.7	0.662559	0.1548	4.28009	1.86819e-05	0.000525576	Up
ENSMUSG00000103041	95.3353	0.828501	0.331811	2.4969	0.0125283	0.0690474	Up
ENSMUSG00000036214	315.256	-0.827722	0.327358	-2.52849	0.0114553	0.0649724	Down
ENSMUSG00000076672	3.51418	-5.2139	1.91144	-2.72773	0.0063771	0.0426918	Down
ENSMUSG00000070530	5.26755	-5.79794	1.68417	-3.44261	0.000576122	0.00731034	Down
ENSMUSG00000027200	303.463	-0.821894	0.175649	-4.67919	2.88006e-06	0.000116462	Down
ENSMUSG00000104097	2.92112	5.05027	1.98054	2.54995	0.0107738	0.0620403	Up
ENSMUSG00000071669	198.964	-1.10935	0.277094	-4.00354	6.24018e-05	0.00137854	Down
ENSMUSG00000085599	3.03957	-5.00441	2.02601	-2.47008	0.0135082	0.072966	Down
ENSMUSG00000049709	4.15248	-5.45471	1.84611	-2.95471	0.00312965	0.0258937	Down
ENSMUSG00000117501	30.2778	1.04087	0.469265	2.21808	0.0265495	0.116271	Up
ENSMUSG00000046410	116.125	-0.657968	0.245227	-2.68309	0.00729443	0.0469801	Down
ENSMUSG00000078521	15.6265	-3.3337	1.2714	-2.62206	0.0087399	0.0535931	Down
ENSMUSG00000044813	4226.21	0.727885	0.168919	4.30909	1.6393e-05	0.000471335	Up
ENSMUSG00000001131	47.7584	-2.32518	0.471226	-4.93433	8.04243e-07	4.07383e-05	Down
ENSMUSG00000087305	41.5003	-0.848705	0.416819	-2.03615	0.0417355	0.157534	Down
ENSMUSG00000032235	176.355	-0.826012	0.293022	-2.81894	0.0048182	0.0352816	Down
ENSMUSG00000024277	1343.52	-0.641209	0.171272	-3.7438	0.000181256	0.00306925	Down
ENSMUSG00000090002	26.1077	1.18357	0.492716	2.40214	0.0162994	0.0830494	Up
ENSMUSG00000047731	22239.6	0.597664	0.134526	4.44274	8.88191e-06	0.000289171	Up
ENSMUSG00000047735	383.703	-0.650655	0.186575	-3.48737	0.000487797	0.00644285	Down
ENSMUSG00000053436	2923.24	-1.23216	0.545347	-2.25941	0.0238577	0.107881	Down
ENSMUSG00000072571	24.5848	1.46031	0.643718	2.26856	0.0232952	0.105891	Up
ENSMUSG00000029151	96.1222	-0.677152	0.327832	-2.06555	0.0388711	0.150751	Down
ENSMUSG00000028689	222.852	0.654222	0.182937	3.57621	0.000348617	0.00506465	Up
ENSMUSG00000035561	7814.64	0.802642	0.0967037	8.30002	1.04093e-16	4.49812e-14	Up
ENSMUSG00000028359	89.159	1.99589	0.443506	4.50025	6.78724e-06	0.000234185	Up
ENSMUSG00000087142	5.11737	-5.75599	1.71086	-3.36439	0.000767142	0.00910844	Down
ENSMUSG00000087141	2114.2	-0.776791	0.210364	-3.6926	0.000221974	0.003595	Down
ENSMUSG00000052423	632.277	-0.658962	0.129079	-5.10511	3.30597e-07	1.91384e-05	Down
ENSMUSG00000048833	1884.24	2.60381	0.252951	10.2937	7.52113e-25	7.16237e-22	Up
ENSMUSG00000021481	103.911	1.73849	0.563732	3.08389	0.00204315	0.0190656	Up
ENSMUSG00000031508	391.613	0.738555	0.174551	4.23117	2.32482e-05	0.000628956	Up
ENSMUSG00000036136	49.8389	0.718664	0.352472	2.03892	0.0414578	0.156917	Up
ENSMUSG00000004099	884.466	-0.630406	0.147937	-4.26133	2.03218e-05	0.000560941	Down
ENSMUSG00000030528	92.3649	-0.767533	0.324212	-2.36738	0.0179146	0.0885417	Down
ENSMUSG00000034317	9.34233	-3.62621	1.26999	-2.85531	0.00429948	0.032534	Down
ENSMUSG00000046593	4.46721	-5.56022	1.81928	-3.05627	0.00224108	0.0203482	Down
ENSMUSG00000046591	7.90439	-3.36133	1.33739	-2.51334	0.0119593	0.0668557	Down
ENSMUSG00000088252	16.6184	1.30275	0.609179	2.13853	0.0324735	0.133641	Up
ENSMUSG00000090175	11939.5	-0.677854	0.199738	-3.39372	0.000689505	0.00839713	Down
ENSMUSG00000063698	6.10042	3.09189	1.46537	2.10996	0.0348614	0.14078	Up
ENSMUSG00000117819	232.108	0.67506	0.31994	2.10996	0.0348621	0.14078	Up
ENSMUSG00000061028	566.551	0.634162	0.137908	4.59844	4.25659e-06	0.000163751	Up
ENSMUSG00000033272	533.228	0.746372	0.285294	2.61615	0.00889278	0.0542337	Up
ENSMUSG00000108772	297.272	0.591843	0.26633	2.22222	0.0262688	0.11544	Up
ENSMUSG00000038085	239.198	0.90638	0.193695	4.67941	2.87705e-06	0.000116462	Up
ENSMUSG00000097760	4.9174	3.2101	1.54493	2.07783	0.0377253	0.147768	Up
ENSMUSG00000048191	14.4546	2.44768	1.21125	2.02079	0.0433017	0.161363	Up
ENSMUSG00000043673	6.31032	6.16244	1.62289	3.79719	0.000146346	0.00260495	Up
ENSMUSG00000025608	409.176	-0.838709	0.223346	-3.7552	0.000173202	0.00296123	Down
ENSMUSG00000021112	174.093	-1.90524	0.586745	-3.24713	0.00116574	0.0125794	Down
ENSMUSG00000032482	214.575	-1.93682	0.282659	-6.85217	7.27396e-12	1.62988e-09	Down
ENSMUSG00000042104	51.5536	-1.01719	0.437251	-2.32632	0.0200014	0.0952368	Down
ENSMUSG00000117486	5.11572	-5.75556	1.69641	-3.39278	0.000691876	0.00841474	Down
ENSMUSG00000117739	16.8686	2.82672	1.2887	2.19347	0.0282738	0.121394	Up
ENSMUSG00000027513	109309	1.52281	0.502863	3.02829	0.00245942	0.0217264	Up
ENSMUSG00000075031	4.79493	-5.66216	1.71819	-3.29543	0.000982727	0.01101	Down
ENSMUSG00000116461	187.048	-10.948	1.19954	-9.1268	7.05558e-20	4.79931e-17	Down
ENSMUSG00000040613	472.536	-0.600551	0.210101	-2.85839	0.00425792	0.0323093	Down
ENSMUSG00000022658	12.336	3.12026	1.29505	2.40938	0.0159796	0.082101	Up
ENSMUSG00000047347	18.6842	1.28709	0.610979	2.10661	0.0351517	0.141472	Up
ENSMUSG00000081285	5.47735	-3.87769	1.61009	-2.40837	0.016024	0.08224	Down
ENSMUSG00000043336	115.907	-0.826132	0.273915	-3.01601	0.00256121	0.0223459	Down
ENSMUSG00000001403	165.94	-2.14289	0.343371	-6.24076	4.35463e-10	5.71988e-08	Down
ENSMUSG00000061535	35.4868	1.33507	0.513029	2.60234	0.00925906	0.0558252	Up
ENSMUSG00000056978	8852.31	1.70692	0.856535	1.99283	0.0462806	0.168329	Up
ENSMUSG00000056973	74466.4	-0.789238	0.115389	-6.83978	7.93171e-12	1.73641e-09	Down
ENSMUSG00000113936	16.9156	1.20896	0.613462	1.97072	0.0487556	0.17491	Up
ENSMUSG00000017969	85.0157	-0.822853	0.330451	-2.49009	0.012771	0.0701322	Down
ENSMUSG00000100514	315.238	-1.40557	0.174416	-8.05875	7.70799e-16	2.99605e-13	Down
ENSMUSG00000102976	1070.42	-3.89585	0.817139	-4.76767	1.8637e-06	8.14129e-05	Down
ENSMUSG00000020256	21.9355	-2.43815	0.595284	-4.09577	4.20761e-05	0.00100173	Down
ENSMUSG00000116262	354.796	-0.880675	0.183972	-4.78701	1.69282e-06	7.58897e-05	Down
ENSMUSG00000054417	96.4849	0.623183	0.300334	2.07497	0.0379897	0.148452	Up
ENSMUSG00000044313	4.29945	-5.50501	2.42183	-2.27308	0.0230213	0.105218	Down
ENSMUSG00000030170	564.045	-0.752409	0.249006	-3.02165	0.00251401	0.0220451	Down
ENSMUSG00000030177	139.854	-0.845876	0.296683	-2.85111	0.00435666	0.0328232	Down
ENSMUSG00000026848	932.52	0.806164	0.155417	5.18711	2.13584e-07	1.32075e-05	Up
ENSMUSG00000046490	6.86684	-6.1804	1.57194	-3.9317	8.43465e-05	0.0017177	Down
ENSMUSG00000042379	16.5511	-1.45327	0.689397	-2.10804	0.0350278	0.141223	Down
ENSMUSG00000087387	3.08904	5.13108	1.96905	2.60587	0.00916405	0.0555148	Up
ENSMUSG00000087382	121.439	1.66754	0.257342	6.47987	9.1803e-11	1.44502e-08	Up
ENSMUSG00000086472	36.8084	0.883405	0.434092	2.03506	0.0418444	0.157753	Up
ENSMUSG00000025138	2018.47	0.65405	0.132515	4.93566	7.98782e-07	4.05696e-05	Up
ENSMUSG00000027490	365.179	-0.822976	0.238389	-3.45224	0.000555956	0.00714008	Down
ENSMUSG00000041774	3.75632	5.41355	2.51007	2.15674	0.0310263	0.129277	Up
ENSMUSG00000000958	216.009	-0.598957	0.258001	-2.32153	0.0202581	0.0960368	Down
ENSMUSG00000040420	3.1269	5.14718	2.00643	2.56534	0.0103075	0.0602384	Up
ENSMUSG00000090157	5.42889	-5.84142	1.67567	-3.48602	0.00049027	0.0064576	Down
ENSMUSG00000082389	2.88351	5.03315	2.0762	2.42422	0.0153414	0.0798994	Up
ENSMUSG00000021065	111.808	-1.5884	0.303302	-5.23703	1.63184e-07	1.06805e-05	Down
ENSMUSG00000092075	2717.07	-1.90873	0.290111	-6.57931	4.72641e-11	8.33511e-09	Down
ENSMUSG00000089712	338.136	1.408	0.28585	4.92565	8.40789e-07	4.22616e-05	Up
ENSMUSG00000085818	3.36908	5.25738	2.58204	2.03614	0.0417367	0.157534	Up
ENSMUSG00000034161	11.3374	2.29638	1.02174	2.24753	0.0246064	0.110168	Up
ENSMUSG00000078202	98.312	0.775089	0.336907	2.3006	0.0214142	0.0999397	Up
ENSMUSG00000109610	1372.17	0.8338	0.296115	2.81579	0.00486568	0.0355473	Up
ENSMUSG00000002948	980.581	0.6398	0.270459	2.36561	0.0180004	0.0888866	Up
ENSMUSG00000113368	138.537	0.734216	0.29661	2.47536	0.0133103	0.0722865	Up
ENSMUSG00000037725	89.5951	-2.04191	0.342127	-5.96827	2.3978e-09	2.68638e-07	Down
ENSMUSG00000067158	7.82757	-6.36928	1.52311	-4.18175	2.89268e-05	0.000744513	Down
ENSMUSG00000090489	116.759	0.78887	0.334928	2.35534	0.0185058	0.0903513	Up
ENSMUSG00000022724	338.15	-3.13229	0.246462	-12.709	5.26791e-37	9.12114e-34	Down
ENSMUSG00000020473	118.376	-0.939675	0.271006	-3.46736	0.000525599	0.0068099	Down
ENSMUSG00000052135	4.46721	-5.56022	1.81928	-3.05627	0.00224108	0.0203482	Down
ENSMUSG00000023927	19.0823	-2.18483	0.706359	-3.09309	0.00198085	0.0186124	Down
ENSMUSG00000026491	1464.95	-1.12483	0.150091	-7.49434	6.66309e-14	2.12121e-11	Down
ENSMUSG00000039021	4.21207	5.57949	2.41373	2.31156	0.0208018	0.0978974	Up
ENSMUSG00000054951	2.71843	-4.84336	2.04531	-2.36803	0.0178829	0.0884897	Down
ENSMUSG00000106334	14.1382	7.32492	1.411	5.19128	2.08851e-07	1.29569e-05	Up
ENSMUSG00000049723	4.80671	-5.66561	2.34275	-2.41836	0.0155908	0.080669	Down
ENSMUSG00000032965	25.2831	-2.76374	0.91244	-3.02896	0.00245401	0.0216987	Down
ENSMUSG00000054200	6.30009	3.15356	1.45261	2.17096	0.0299345	0.126219	Up
ENSMUSG00000033618	1209.93	0.659833	0.179434	3.67731	0.000235709	0.00374671	Up
ENSMUSG00000034792	24.7494	-2.3143	0.611606	-3.78397	0.000154344	0.00271813	Down
ENSMUSG00000073491	51.272	-1.10179	0.410811	-2.68199	0.00731854	0.0470694	Down
ENSMUSG00000031616	151.375	-0.764995	0.270459	-2.82851	0.00467655	0.0345312	Down
ENSMUSG00000060950	352.311	0.729068	0.273651	2.66423	0.00771652	0.049012	Up
ENSMUSG00000003545	51.0053	-1.98079	0.481149	-4.11679	3.84193e-05	0.000925074	Down
ENSMUSG00000034390	1221.97	-0.743608	0.120493	-6.17135	6.77076e-10	8.58327e-08	Down
ENSMUSG00000049625	170.149	-0.931208	0.331507	-2.80901	0.00496941	0.0360974	Down
ENSMUSG00000075420	63.0894	0.894907	0.414911	2.15686	0.0310163	0.129264	Up
ENSMUSG00000008450	962.224	-0.98211	0.285375	-3.44147	0.00057857	0.00732676	Down
ENSMUSG00000034936	2878.45	1.04823	0.257664	4.06821	4.73766e-05	0.0010964	Up
ENSMUSG00000038543	54.4875	0.883389	0.378089	2.33646	0.0194674	0.0935828	Up
ENSMUSG00000078773	39.8651	-1.73358	0.494996	-3.5022	0.000461426	0.00615827	Down
ENSMUSG00000032570	973.459	-0.649687	0.13525	-4.8036	1.55834e-06	7.10053e-05	Down
ENSMUSG00000032575	8062.11	-0.929914	0.2145	-4.33527	1.4558e-05	0.000430397	Down
ENSMUSG00000040329	18.3982	1.71404	0.858016	1.99768	0.0457514	0.166963	Up
ENSMUSG00000040328	4.95339	4.80346	1.63259	2.94224	0.00325852	0.0266826	Up
ENSMUSG00000014453	12.9764	-1.68632	0.709653	-2.37627	0.0174888	0.0871402	Down
ENSMUSG00000024330	30.2592	2.09171	0.642933	3.25339	0.00114037	0.012404	Up
ENSMUSG00000024331	1399.48	-0.706902	0.176314	-4.00934	6.08896e-05	0.00135164	Down
ENSMUSG00000000031	195.528	3.07377	0.24956	12.3168	7.35874e-35	1.16795e-31	Up
ENSMUSG00000067780	4.31478	-5.50995	1.76792	-3.11663	0.00182934	0.0175968	Down
ENSMUSG00000031274	103.696	0.806797	0.287312	2.80809	0.00498361	0.0361592	Up
ENSMUSG00000035783	427.922	-0.589795	0.239558	-2.46201	0.0138162	0.0742714	Down
ENSMUSG00000056050	4912.29	-0.846291	0.141214	-5.99296	2.0605e-09	2.33597e-07	Down
ENSMUSG00000030717	83.5661	-1.14022	0.302769	-3.76598	0.000165899	0.00286986	Down
ENSMUSG00000057098	6.23157	-6.04028	1.60607	-3.7609	0.0001693	0.00291809	Down
ENSMUSG00000094433	3.19339	-5.07585	1.95117	-2.60144	0.00928326	0.0558252	Down
ENSMUSG00000111013	105.637	-1.59477	0.33348	-4.7822	1.73388e-06	7.73384e-05	Down
ENSMUSG00000113536	49.2632	0.892263	0.354683	2.51566	0.0118808	0.0665855	Up
ENSMUSG00000037111	286.965	-1.12293	0.17301	-6.49057	8.55144e-11	1.38026e-08	Down
ENSMUSG00000001588	113.328	0.644578	0.310995	2.07264	0.0382063	0.148865	Up
ENSMUSG00000029050	1937.91	-0.663228	0.216715	-3.06037	0.00221063	0.0202519	Down
ENSMUSG00000091898	170.153	-1.11506	0.223439	-4.99046	6.02346e-07	3.17792e-05	Down
ENSMUSG00000063953	159.142	2.33384	0.512038	4.55794	5.16572e-06	0.000188841	Up
ENSMUSG00000105429	14.5013	-2.3554	0.925292	-2.54558	0.0109098	0.0625867	Down
ENSMUSG00000074282	89.1056	-1.02861	0.376837	-2.7296	0.00634109	0.0425222	Down
ENSMUSG00000118007	4.47188	-5.56162	1.74583	-3.18565	0.00144427	0.0147671	Down
ENSMUSG00000022554	310.209	0.60025	0.171183	3.50649	0.000454063	0.00608985	Up
ENSMUSG00000022555	1106.96	0.624188	0.160304	3.89377	9.86989e-05	0.00193903	Up
ENSMUSG00000071073	13.1944	4.2949	1.1356	3.78207	0.000155532	0.00272517	Up
ENSMUSG00000018427	1173.07	-0.948654	0.199343	-4.75891	1.94637e-06	8.42512e-05	Down
ENSMUSG00000029063	11731.6	0.627356	0.228973	2.73986	0.00614646	0.0416863	Up
ENSMUSG00000031197	177.364	-0.640445	0.241802	-2.64863	0.00808183	0.0507004	Down
ENSMUSG00000037936	12383.7	0.600208	0.20596	2.9142	0.00356596	0.0284888	Up
ENSMUSG00000086669	6.51197	3.19548	1.43388	2.22856	0.0258431	0.114052	Up
ENSMUSG00000049047	284.216	-0.790751	0.189382	-4.17543	2.9742e-05	0.000758321	Down
ENSMUSG00000049672	305.425	-0.921497	0.235093	-3.91971	8.86557e-05	0.00178342	Down
ENSMUSG00000058318	542.866	-1.33747	0.179	-7.47189	7.90494e-14	2.46816e-11	Down
ENSMUSG00000031506	17.875	-1.51802	0.624576	-2.43048	0.015079	0.0789645	Down
ENSMUSG00000030787	264.525	-0.873624	0.198963	-4.3909	1.12884e-05	0.000351306	Down
ENSMUSG00000074634	433.08	-0.927455	0.393424	-2.35739	0.0184039	0.0900598	Down
ENSMUSG00000074635	39.1504	1.23725	0.518059	2.38825	0.016929	0.085344	Up
ENSMUSG00000028970	52.2621	-1.77135	0.386305	-4.58537	4.53173e-06	0.000171593	Down
ENSMUSG00000028977	24.9998	-1.11392	0.537805	-2.07124	0.0383361	0.149182	Down
ENSMUSG00000035164	104.585	-0.88416	0.392962	-2.24999	0.0244498	0.109601	Down
ENSMUSG00000076749	6.07143	-6.00273	1.62413	-3.69597	0.000219046	0.00356881	Down
ENSMUSG00000015243	3536.64	-0.595894	0.0849862	-7.01166	2.35503e-12	5.75049e-10	Down
ENSMUSG00000052544	22.5079	2.21451	0.592495	3.7376	0.000185788	0.00312866	Up
ENSMUSG00000065097	2.42416	4.78042	2.26641	2.10925	0.0349226	0.140949	Up
ENSMUSG00000021835	170.688	-1.13883	0.254785	-4.46979	7.82954e-06	0.000262538	Down
ENSMUSG00000021830	178.308	-1.18671	0.273675	-4.3362	1.44968e-05	0.000429402	Down
ENSMUSG00000038456	221.034	-0.610273	0.190415	-3.20496	0.00135081	0.0140742	Down
ENSMUSG00000038457	3.2771	5.2157	1.9395	2.6892	0.00716244	0.0463999	Up
ENSMUSG00000030682	1886.46	0.836738	0.244487	3.42243	0.000620643	0.00779379	Up
ENSMUSG00000030680	81.0652	1.80508	0.387474	4.65858	3.18392e-06	0.00012713	Up
ENSMUSG00000072770	119.548	0.749705	0.282055	2.65801	0.00786037	0.0497371	Up
ENSMUSG00000027863	16.7314	-1.40005	0.668766	-2.09348	0.0363066	0.144446	Down
ENSMUSG00000092220	7.00974	-6.21017	2.18768	-2.8387	0.0045298	0.0337934	Down
ENSMUSG00000037991	19.3822	-3.38849	1.42613	-2.37601	0.0175011	0.0871667	Down
ENSMUSG00000096935	160.182	1.13984	0.28307	4.02671	5.65624e-05	0.00127453	Up
ENSMUSG00000103985	3.19339	-5.07585	1.95117	-2.60144	0.00928326	0.0558252	Down
ENSMUSG00000068130	4.28849	5.60445	1.78714	3.13599	0.00171273	0.0167285	Up
ENSMUSG00000068134	115.762	-1.02464	0.279865	-3.6612	0.000251041	0.00392234	Down
ENSMUSG00000027412	374.022	0.617421	0.158607	3.89278	9.91008e-05	0.00194384	Up
ENSMUSG00000072893	133.92	0.872698	0.278069	3.13842	0.00169861	0.016659	Up
ENSMUSG00000082308	4.10335	3.56268	1.64364	2.16755	0.0301928	0.127112	Up
ENSMUSG00000024857	14.478	-2.74842	1.04135	-2.63929	0.00830811	0.0518187	Down
ENSMUSG00000059206	5.7998	3.01075	1.24336	2.42146	0.0154581	0.0802003	Up
ENSMUSG00000086212	24.142	-1.04834	0.533072	-1.9666	0.0492294	0.176079	Down
ENSMUSG00000085541	4.78584	-5.65962	1.80312	-3.13879	0.00169644	0.0166463	Down
ENSMUSG00000081657	3.03126	-5.00076	2.06342	-2.42353	0.0153704	0.0799673	Down
ENSMUSG00000085890	35.1402	1.3162	0.515653	2.55248	0.0106958	0.0618432	Up
ENSMUSG00000089791	39.769	-1.65501	0.426657	-3.87901	0.000104884	0.00203632	Down
ENSMUSG00000114154	27.615	8.29078	1.3294	6.23649	4.47484e-10	5.83753e-08	Up
ENSMUSG00000023015	132.131	-2.04333	0.392069	-5.21165	1.87166e-07	1.18038e-05	Down
ENSMUSG00000034401	15.4131	-1.98771	0.990607	-2.00655	0.0447971	0.164917	Down
ENSMUSG00000008690	4434.72	0.85359	0.13157	6.48771	8.71516e-11	1.39487e-08	Up
ENSMUSG00000048965	92.4453	1.05625	0.324563	3.25437	0.00113643	0.0123753	Up
ENSMUSG00000110528	46.431	1.01837	0.452421	2.25093	0.0243902	0.109457	Up
ENSMUSG00000066800	44.9711	-0.847028	0.403937	-2.09693	0.0359996	0.143681	Down
ENSMUSG00000040749	46.0362	-1.29912	0.434491	-2.98998	0.00278999	0.0238075	Down
ENSMUSG00000105879	94.0103	0.619165	0.2864	2.16189	0.0306265	0.12829	Up
ENSMUSG00000094326	48.9587	-1.77486	0.882516	-2.01114	0.0443109	0.163809	Down
ENSMUSG00000076937	21.3274	-1.94655	0.957321	-2.03333	0.042019	0.15828	Down
ENSMUSG00000076934	9.30084	-3.66509	1.2499	-2.9323	0.00336461	0.0272807	Down
ENSMUSG00000002307	672.24	0.626252	0.159785	3.91935	8.87893e-05	0.00178384	Up
ENSMUSG00000090778	7.16033	3.35709	1.36212	2.4646	0.0137165	0.073869	Up
ENSMUSG00000107462	41.8449	1.81539	0.592036	3.06634	0.00216694	0.0199379	Up
ENSMUSG00000113387	34.5449	-1.46779	0.626141	-2.34419	0.0190685	0.0922475	Down
ENSMUSG00000097350	69.1982	-0.898608	0.312253	-2.87781	0.00400441	0.0310284	Down
ENSMUSG00000073415	4.248	5.59124	2.47976	2.25475	0.024149	0.108708	Up
ENSMUSG00000043556	44.2722	-1.00271	0.381266	-2.62996	0.0085396	0.0527764	Down
ENSMUSG00000022246	1119.38	-0.610501	0.162045	-3.76747	0.000164912	0.00286069	Down
ENSMUSG00000022248	227.46	-0.58841	0.230572	-2.55196	0.0107117	0.061898	Down
ENSMUSG00000029299	64.0489	-0.880492	0.352431	-2.49834	0.0124776	0.0688238	Down
ENSMUSG00000048578	10183.5	-0.591573	0.0863708	-6.84923	7.4249e-12	1.64436e-09	Down
ENSMUSG00000110682	3.74518	5.40998	1.87638	2.8832	0.0039366	0.0306596	Up
ENSMUSG00000036885	1343	0.656486	0.115974	5.66061	1.50833e-08	1.31177e-06	Up
ENSMUSG00000028524	2.77116	4.97324	2.05099	2.4248	0.0153167	0.0797929	Up
ENSMUSG00000028522	171.647	-0.91683	0.327379	-2.80052	0.00510204	0.0368221	Down
ENSMUSG00000032643	35.5077	-1.0269	0.464614	-2.21022	0.0270901	0.117987	Down
ENSMUSG00000007950	591.2	-0.698945	0.216992	-3.22107	0.00127714	0.0134997	Down
ENSMUSG00000033991	438.874	-0.699031	0.166026	-4.21037	2.54954e-05	0.000678605	Down
ENSMUSG00000100280	10.2719	-3.80656	1.02496	-3.71388	0.000204106	0.00338036	Down
ENSMUSG00000117027	6.31176	6.16265	1.67601	3.67698	0.000236012	0.00374671	Up
ENSMUSG00000024958	1164.85	0.585184	0.142833	4.09698	4.18577e-05	0.000999024	Up
ENSMUSG00000103839	2.55838	-4.75582	2.09239	-2.27292	0.0230313	0.105218	Down
ENSMUSG00000051736	17.9506	1.26557	0.591787	2.13856	0.0324716	0.133641	Up
ENSMUSG00000027605	30505.9	0.864935	0.216521	3.99468	6.47805e-05	0.00140365	Up
ENSMUSG00000046785	829.689	-0.665326	0.12535	-5.30775	1.10985e-07	7.57645e-06	Down
ENSMUSG00000040505	2844.75	0.685499	0.178751	3.83495	0.000125592	0.00232932	Up
ENSMUSG00000082530	62.3756	-1.06415	0.39928	-2.66517	0.00769483	0.0489662	Down
ENSMUSG00000040710	2.73427	4.95562	2.0518	2.41526	0.015724	0.0811802	Up
ENSMUSG00000009995	630.14	0.65143	0.209777	3.10535	0.00190056	0.0180539	Up
ENSMUSG00000061533	24.9957	-1.56656	0.622962	-2.5147	0.0119135	0.0666775	Down
ENSMUSG00000097195	110.787	1.0383	0.343687	3.02105	0.002519	0.0220786	Up
ENSMUSG00000083283	52.0514	-0.800966	0.398537	-2.00977	0.0444559	0.164029	Down
ENSMUSG00000109713	4.63349	-5.61279	1.75969	-3.18965	0.00142443	0.0146331	Down
ENSMUSG00000111403	13.0994	7.21488	1.43738	5.01948	5.18128e-07	2.80242e-05	Up
ENSMUSG00000096768	433.032	0.908821	0.228983	3.96894	7.21918e-05	0.00152604	Up
ENSMUSG00000079293	68.7546	-1.01982	0.439681	-2.31944	0.0203711	0.0963704	Down
ENSMUSG00000111088	19.4684	1.37001	0.580242	2.36109	0.0182211	0.0896741	Up
ENSMUSG00000097412	203.772	-0.660377	0.217382	-3.03787	0.0023826	0.0212885	Down
ENSMUSG00000097414	34.5914	1.92925	0.603363	3.19749	0.00138629	0.0143418	Up
ENSMUSG00000028631	31.5899	-1.38665	0.466557	-2.9721	0.00295774	0.0248678	Down
ENSMUSG00000041372	131.75	-0.78764	0.260312	-3.02575	0.00248015	0.0218489	Down
ENSMUSG00000082768	6.7743	2.8992	1.44829	2.0018	0.0453058	0.166047	Up
ENSMUSG00000118100	60.0372	-0.937302	0.388188	-2.41455	0.0157545	0.0812511	Down
ENSMUSG00000022003	540.894	-1.13141	0.254756	-4.44113	8.9488e-06	0.000290356	Down
ENSMUSG00000073876	76.0464	1.09263	0.338691	3.22605	0.00125513	0.0133399	Up
ENSMUSG00000039108	1294.39	0.805476	0.143075	5.62974	1.80479e-08	1.52661e-06	Up
ENSMUSG00000035868	146.333	-0.781235	0.309655	-2.52292	0.0116386	0.0655824	Down
ENSMUSG00000035864	327.03	1.55497	0.201447	7.71901	1.17241e-14	3.98745e-12	Up
ENSMUSG00000035863	238.943	-1.13892	0.250895	-4.53943	5.64055e-06	0.000201896	Down
ENSMUSG00000052920	17.448	-1.45863	0.633101	-2.30394	0.0212261	0.0994274	Down
ENSMUSG00000020099	234.984	-0.726735	0.173534	-4.18784	2.81616e-05	0.000730745	Down
ENSMUSG00000072244	4.95013	-5.70823	1.71741	-3.32374	0.000888186	0.0101783	Down
ENSMUSG00000027379	7.04291	-6.21674	1.79078	-3.47152	0.000517529	0.00674203	Down
ENSMUSG00000033715	5937.26	-0.992852	0.194435	-5.10634	3.28465e-07	1.9073e-05	Down
ENSMUSG00000021456	2.71575	-4.84205	2.04536	-2.36734	0.0179166	0.0885417	Down
ENSMUSG00000021457	348.44	-0.74844	0.259334	-2.88601	0.00390156	0.030509	Down
ENSMUSG00000027950	117.06	0.609631	0.258494	2.35839	0.0183543	0.0899567	Up
ENSMUSG00000035172	650.099	0.611007	0.199429	3.06377	0.00218565	0.0200681	Up
ENSMUSG00000089945	103.319	-7.22788	0.820011	-8.81437	1.20362e-18	6.54976e-16	Down
ENSMUSG00000089943	12759.8	1.19981	0.286757	4.18406	2.86353e-05	0.00074001	Up
ENSMUSG00000042202	1313.77	1.02036	0.32327	3.15637	0.00159749	0.0159297	Up
ENSMUSG00000114255	95.9047	-0.68961	0.33086	-2.08429	0.0371334	0.146199	Down
ENSMUSG00000044786	9564.82	0.585919	0.227142	2.57952	0.00989368	0.0584476	Up
ENSMUSG00000079509	284.319	-0.772498	0.193283	-3.99673	6.42239e-05	0.00139719	Down
ENSMUSG00000044122	191.635	-0.591065	0.233221	-2.53436	0.0112652	0.0641428	Down
ENSMUSG00000027030	37.678	-1.18341	0.565925	-2.09111	0.0365178	0.144839	Down
ENSMUSG00000066122	2.05968	4.54632	2.21339	2.054	0.0399754	0.153409	Up
ENSMUSG00000057440	94.5661	-0.775848	0.324089	-2.39394	0.0166687	0.08435	Down
ENSMUSG00000117548	11.4808	1.5796	0.764951	2.06497	0.0389254	0.15084	Up
ENSMUSG00000106076	2.5544	-4.75376	2.06844	-2.29824	0.0215483	0.100369	Down
ENSMUSG00000083899	71.1853	-2.15205	0.648908	-3.31642	0.00091179	0.0103739	Down
ENSMUSG00000051906	80.2469	1.12262	0.37548	2.98983	0.00279134	0.0238083	Up
ENSMUSG00000031558	4.47058	-5.56124	1.75501	-3.16877	0.00153085	0.0154841	Down
ENSMUSG00000031555	1736.88	-0.621831	0.160479	-3.87483	0.000106699	0.00206313	Down
ENSMUSG00000011305	4526.68	1.02935	0.146677	7.01778	2.25423e-12	5.57584e-10	Up
ENSMUSG00000097595	6.81966	3.72289	1.37973	2.69828	0.00696989	0.0454693	Up
ENSMUSG00000025969	234.434	-0.780533	0.260385	-2.9976	0.00272111	0.0233557	Down
ENSMUSG00000025964	158.353	-0.69096	0.209108	-3.30432	0.000952077	0.0107425	Down
ENSMUSG00000021091	36695.3	0.605749	0.20035	3.02345	0.00249909	0.0219532	Up
ENSMUSG00000105504	45.1159	-1.61418	0.403284	-4.00257	6.26575e-05	0.00137962	Down
ENSMUSG00000022617	1259.98	0.667122	0.17979	3.71056	0.000206805	0.00341613	Up
ENSMUSG00000038178	343.757	-2.84665	0.21354	-13.3308	1.53292e-40	2.91959e-37	Down
ENSMUSG00000110148	2.39798	-4.66244	2.12296	-2.19619	0.0280782	0.120854	Down
ENSMUSG00000005470	102.62	-1.59762	0.418432	-3.81811	0.000134478	0.00245332	Down
ENSMUSG00000086296	169.348	0.589864	0.227526	2.59251	0.00952783	0.0569934	Up
ENSMUSG00000027236	1652.38	-0.596817	0.171503	-3.47993	0.000501548	0.00657643	Down
ENSMUSG00000040936	2.8771	-4.92525	2.04482	-2.40864	0.0160119	0.0822224	Down
ENSMUSG00000059901	54.7312	1.25584	0.537078	2.33828	0.0193726	0.0932449	Up
ENSMUSG00000058690	1056.58	-0.811831	0.155753	-5.21228	1.86531e-07	1.18029e-05	Down
ENSMUSG00000024247	1885.52	0.639345	0.149803	4.26792	1.97303e-05	0.000547294	Up
ENSMUSG00000051314	3.23948	5.20054	1.93911	2.68192	0.00732016	0.0470694	Up
ENSMUSG00000051316	96.9295	-1.05395	0.357989	-2.9441	0.00323899	0.0265675	Down
ENSMUSG00000085227	40.669	0.868842	0.4296	2.02245	0.0431304	0.160997	Up
ENSMUSG00000115220	8.81825	3.04321	1.3702	2.22099	0.0263514	0.115643	Up
ENSMUSG00000029223	2.05968	4.54632	2.21339	2.054	0.0399754	0.153409	Up
ENSMUSG00000030034	1039.56	0.918938	0.193684	4.74452	2.09005e-06	8.96556e-05	Up
ENSMUSG00000030032	174.427	0.655005	0.238322	2.74841	0.00598859	0.0409999	Up
ENSMUSG00000020937	31.1643	-1.68553	0.583368	-2.8893	0.003861	0.0303119	Down
ENSMUSG00000039519	7586.18	-1.51144	0.443472	-3.40819	0.000653959	0.00808786	Down
ENSMUSG00000066315	550.269	0.639605	0.281889	2.269	0.0232686	0.105845	Up
ENSMUSG00000034645	210.983	-0.74317	0.336558	-2.20815	0.0272339	0.118397	Down
ENSMUSG00000034641	368.239	-0.654518	0.255343	-2.56328	0.0103687	0.0605217	Down
ENSMUSG00000020154	1523.84	-0.932468	0.270515	-3.44701	0.000566826	0.00723577	Down
ENSMUSG00000086825	137.221	1.17181	0.277469	4.2232	2.40857e-05	0.000646106	Up
ENSMUSG00000048807	32.5573	-1.47882	0.526199	-2.81037	0.00494838	0.0359858	Down
ENSMUSG00000027684	37.815	-2.0175	0.526224	-3.83391	0.000126122	0.00233216	Down
ENSMUSG00000058454	11832.2	0.711475	0.161082	4.41684	1.00152e-05	0.000316861	Up
ENSMUSG00000024486	37.2315	-1.49048	0.51181	-2.91217	0.00358923	0.0286387	Down
ENSMUSG00000080877	24.5018	1.60398	0.537354	2.98495	0.00283621	0.0240974	Up
ENSMUSG00000030605	1110.56	0.614939	0.121668	5.05424	4.32113e-07	2.41857e-05	Up
ENSMUSG00000085755	6.38539	-6.07557	1.59933	-3.79881	0.00014539	0.00259765	Down
ENSMUSG00000089698	76.6988	-1.00922	0.325048	-3.10484	0.00190383	0.018076	Down
ENSMUSG00000034361	802.105	-0.775388	0.152498	-5.08458	3.68445e-07	2.10102e-05	Down
ENSMUSG00000074746	471.047	-0.60144	0.147203	-4.08579	4.3928e-05	0.00103888	Down
ENSMUSG00000046096	376.318	-0.969536	0.254782	-3.80536	0.000141598	0.00255018	Down
ENSMUSG00000116249	3.19148	-5.07498	2.56287	-1.9802	0.0476812	0.172093	Down
ENSMUSG00000045382	28.8736	-1.51072	0.583735	-2.58803	0.00965276	0.0575059	Down
ENSMUSG00000045545	165.133	-1.12668	0.320334	-3.51721	0.000436103	0.0059584	Down
ENSMUSG00000018143	941.445	0.765376	0.152301	5.02541	5.02345e-07	2.74145e-05	Up
ENSMUSG00000008136	5.89995	-5.96161	1.67347	-3.56243	0.000367432	0.0052689	Down
ENSMUSG00000081865	6.54942	-6.11208	1.59241	-3.83825	0.000123913	0.00230925	Down
ENSMUSG00000090142	5.75418	2.63077	1.23227	2.13489	0.0327696	0.134395	Up
ENSMUSG00000065251	258.113	-0.997869	0.407262	-2.45019	0.0142782	0.0759403	Down
ENSMUSG00000047557	52.4461	-0.752516	0.350877	-2.14467	0.031979	0.132206	Down
ENSMUSG00000109658	46.7625	-1.81443	0.599713	-3.02549	0.00248229	0.0218575	Down
ENSMUSG00000109904	41.453	-2.47538	0.46884	-5.27981	1.29316e-07	8.58175e-06	Down
ENSMUSG00000110239	7.61521	2.79619	1.14127	2.45008	0.0142825	0.0759422	Up
ENSMUSG00000070332	130.149	1.6888	0.273992	6.1637	7.10628e-10	8.90435e-08	Up
ENSMUSG00000107501	3.09851	5.1351	1.96466	2.61374	0.00895581	0.0545308	Up
ENSMUSG00000054659	43.5689	-1.35608	0.438279	-3.0941	0.00197411	0.0185674	Down
ENSMUSG00000039899	64.7228	-1.31426	0.354011	-3.71247	0.000205243	0.00339622	Down
ENSMUSG00000060771	24.1005	1.09985	0.500184	2.19889	0.0278859	0.120408	Up
ENSMUSG00000071691	6.75537	-3.58809	1.2522	-2.86544	0.00416431	0.0317935	Down
ENSMUSG00000091625	34.5194	2.31836	0.897225	2.58392	0.0097685	0.0579494	Up
ENSMUSG00000022329	157.602	-0.820717	0.2104	-3.90075	9.58959e-05	0.00189858	Down
ENSMUSG00000075581	114.867	-1.69644	0.371843	-4.56225	5.06077e-06	0.000186076	Down
ENSMUSG00000034560	198.164	-0.84605	0.297547	-2.84342	0.00446322	0.0334277	Down
ENSMUSG00000039307	396.143	0.63931	0.154148	4.14737	3.36314e-05	0.000836219	Up
ENSMUSG00000039308	1279.42	0.623869	0.225111	2.77138	0.00558191	0.0391577	Up
ENSMUSG00000043629	19.3455	-1.46853	0.611049	-2.4033	0.016248	0.0829667	Down
ENSMUSG00000029772	228.229	-1.21498	0.302795	-4.01255	6.00665e-05	0.00133961	Down
ENSMUSG00000029778	61.5376	-1.17114	0.398189	-2.94117	0.00326973	0.026739	Down
ENSMUSG00000074355	22.2179	-1.51824	0.723282	-2.09909	0.0358086	0.143139	Down
ENSMUSG00000024079	361.769	-0.586208	0.180287	-3.25153	0.00114787	0.012443	Down
ENSMUSG00000036661	191.476	0.586303	0.218738	2.68039	0.00735371	0.0472533	Up
ENSMUSG00000042289	25640	0.650698	0.144221	4.51182	6.42731e-06	0.000225441	Up
ENSMUSG00000080932	34.0143	1.52504	0.528504	2.88557	0.00390704	0.030509	Up
ENSMUSG00000040624	119.25	-0.766462	0.24036	-3.18881	0.0014286	0.01466	Down
ENSMUSG00000082271	6.85435	6.28114	1.60541	3.91247	9.13566e-05	0.00182197	Up
ENSMUSG00000026691	51.7585	2.70342	1.02171	2.64598	0.00814543	0.0510322	Up
ENSMUSG00000047394	310.687	1.10997	0.182812	6.07164	1.26607e-09	1.5071e-07	Up
ENSMUSG00000026341	2302.66	-0.595984	0.150408	-3.96244	7.41887e-05	0.00155952	Down
ENSMUSG00000046110	2.041	4.53437	2.26301	2.00369	0.0451031	0.165626	Up
ENSMUSG00000068579	256.503	1.12181	0.304368	3.6857	0.000228078	0.00365514	Up
ENSMUSG00000116287	3.91383	5.47356	1.86161	2.94024	0.00327963	0.0267688	Up
ENSMUSG00000054850	3.19339	-5.07585	1.95117	-2.60144	0.00928326	0.0558252	Down
ENSMUSG00000033420	82.7879	-0.667291	0.302129	-2.20863	0.0272003	0.118278	Down
ENSMUSG00000066362	1384.85	-1.34764	0.286905	-4.69716	2.63803e-06	0.000108518	Down
ENSMUSG00000115160	62.7223	0.788255	0.319471	2.46738	0.0136106	0.0734484	Up
ENSMUSG00000025479	274728	0.833368	0.142065	5.8661	4.46168e-09	4.47249e-07	Up
ENSMUSG00000102059	46.1661	-1.23682	0.404549	-3.05728	0.00223352	0.0203472	Down
ENSMUSG00000039220	2980.69	0.790194	0.167938	4.70527	2.5353e-06	0.000105348	Up
ENSMUSG00000039221	902.822	-0.64904	0.192395	-3.37348	0.000742255	0.00889119	Down
ENSMUSG00000067575	153.779	-1.76747	0.500298	-3.53283	0.000411139	0.00572408	Down
ENSMUSG00000089999	196.872	0.693846	0.216354	3.20699	0.00134131	0.0140135	Up
ENSMUSG00000035941	1408.95	-0.714129	0.151796	-4.70454	2.54438e-06	0.000105348	Down
ENSMUSG00000062896	87.4909	0.936095	0.324029	2.88892	0.00386565	0.0303234	Up
ENSMUSG00000018740	145.343	0.94872	0.402035	2.3598	0.018285	0.0898263	Up
ENSMUSG00000071637	331.314	1.12142	0.268495	4.17668	2.95794e-05	0.0007562	Up
ENSMUSG00000060798	164.891	-0.956166	0.280071	-3.41401	0.00064014	0.00797913	Down
ENSMUSG00000034159	5.92706	-5.9679	2.25588	-2.64549	0.00815732	0.0510731	Down
ENSMUSG00000034156	12.1373	1.90578	0.781209	2.43953	0.0147062	0.0775873	Up
ENSMUSG00000074576	367.626	0.585883	0.215929	2.71332	0.00666128	0.0440983	Up
ENSMUSG00000074578	319.011	0.73388	0.191607	3.83014	0.00012807	0.00236131	Up
ENSMUSG00000105391	29.42	-1.37047	0.68472	-2.0015	0.0453383	0.166047	Down
ENSMUSG00000026819	15336.9	0.67227	0.154577	4.3491	1.367e-05	0.000408086	Up
ENSMUSG00000088119	4.57022	2.62347	1.24254	2.11138	0.0347399	0.140479	Up
ENSMUSG00000044864	413.914	-0.807476	0.160371	-5.03504	4.77747e-07	2.62224e-05	Down
ENSMUSG00000044867	20.2339	-2.54946	0.757982	-3.36349	0.000769645	0.00911608	Down
ENSMUSG00000087351	2.39894	-4.66296	2.13015	-2.18903	0.028595	0.122304	Down
ENSMUSG00000032262	20.3457	-2.38343	0.94996	-2.50898	0.0121079	0.0673699	Down
ENSMUSG00000068101	311.627	1.13877	0.237574	4.7933	1.64061e-06	7.40452e-05	Up
ENSMUSG00000047746	25.2209	1.60944	0.5174	3.11064	0.00186682	0.0177955	Up
ENSMUSG00000027778	137.114	-0.776631	0.365333	-2.12582	0.0335184	0.136772	Down
ENSMUSG00000108109	2.41494	4.77527	2.1711	2.19947	0.0278448	0.120311	Up
ENSMUSG00000046834	39.0289	-2.50955	0.87224	-2.87713	0.00401308	0.0310509	Down
ENSMUSG00000045875	127.375	-0.740217	0.279445	-2.64888	0.00807598	0.0506805	Down
ENSMUSG00000017417	30.6474	-1.06786	0.495457	-2.15531	0.0311377	0.129685	Down
ENSMUSG00000021356	20.1374	-3.38109	1.17838	-2.86927	0.00411416	0.0315706	Down
ENSMUSG00000004707	59.8049	-1.78209	0.439908	-4.05104	5.09907e-05	0.00116587	Down
ENSMUSG00000038347	37.8584	1.13764	0.539992	2.10678	0.0351366	0.141472	Up
ENSMUSG00000038344	578.899	-0.652948	0.21113	-3.09263	0.00198391	0.018632	Down
ENSMUSG00000038349	10.2302	-1.57735	0.786113	-2.00652	0.0448009	0.164917	Down
ENSMUSG00000028655	2394.58	3.68541	0.19365	19.0313	9.39288e-81	5.96323e-77	Up
ENSMUSG00000028656	3815.41	-0.906814	0.453286	-2.00053	0.0454428	0.166155	Down
ENSMUSG00000107340	2.24701	4.67098	2.17879	2.14385	0.0320453	0.132365	Up
ENSMUSG00000107915	6.44203	3.19026	1.60262	1.99066	0.0465182	0.168952	Up
ENSMUSG00000039942	15.64	1.39398	0.672261	2.07357	0.0381188	0.148775	Up
ENSMUSG00000028382	1022.8	-0.666896	0.142861	-4.66814	3.03932e-06	0.000121867	Down
ENSMUSG00000032065	16.6573	-1.87093	0.734752	-2.54635	0.0108857	0.0624863	Down
ENSMUSG00000032064	518.215	-0.647766	0.149922	-4.32068	1.55549e-05	0.000455781	Down
ENSMUSG00000060206	17.7031	-2.58065	1.30814	-1.97277	0.0485223	0.174436	Down
ENSMUSG00000024404	1877.65	0.602322	0.221949	2.71379	0.00665183	0.0440517	Up
ENSMUSG00000086645	6.88637	-4.26229	1.43415	-2.972	0.00295864	0.0248678	Down
ENSMUSG00000032932	725.113	-0.640518	0.13638	-4.69656	2.64586e-06	0.000108606	Down
ENSMUSG00000110384	64.0175	2.74746	0.551638	4.98055	6.34041e-07	3.31757e-05	Up
ENSMUSG00000027171	5.58643	-5.88274	1.66821	-3.52637	0.000421291	0.00581865	Down
ENSMUSG00000020380	240.101	-0.986332	0.216799	-4.54952	5.37672e-06	0.000195171	Down
ENSMUSG00000020387	801.096	0.759173	0.172177	4.40926	1.03727e-05	0.000326003	Up
ENSMUSG00000006517	3325.71	1.12147	0.236699	4.73795	2.15893e-06	9.24024e-05	Up
ENSMUSG00000031628	1168.86	-0.71067	0.155489	-4.57055	4.86437e-06	0.000181137	Down
ENSMUSG00000070056	1564.1	-0.652044	0.101599	-6.41784	1.38218e-10	2.05664e-08	Down
ENSMUSG00000029247	7520.11	0.708322	0.150407	4.70937	2.48488e-06	0.000104562	Up
ENSMUSG00000045094	1347.57	1.32461	0.171076	7.7428	9.72535e-15	3.43017e-12	Up
ENSMUSG00000087252	3.19339	-5.07585	1.95117	-2.60144	0.00928326	0.0558252	Down
ENSMUSG00000087259	34.7771	-1.08622	0.458448	-2.36934	0.01782	0.0882473	Down
ENSMUSG00000040312	192.889	0.715801	0.241192	2.96776	0.00299981	0.025125	Up
ENSMUSG00000000001	1814.45	-0.6715	0.134204	-5.00357	5.62774e-07	3.00241e-05	Down
ENSMUSG00000032299	1019.28	0.754683	0.166263	4.53908	5.65005e-06	0.000201896	Up
ENSMUSG00000059602	49.8973	-0.869548	0.401796	-2.16415	0.0304526	0.127753	Down
ENSMUSG00000057069	3346.15	-0.76885	0.175612	-4.37811	1.1971e-05	0.000368933	Down
ENSMUSG00000111856	3.827	-5.33713	1.88232	-2.8354	0.00457686	0.033998	Down
ENSMUSG00000052658	46.2915	1.3921	0.390821	3.56198	0.000368071	0.00527088	Up
ENSMUSG00000062590	336.871	0.697419	0.258118	2.70194	0.00689361	0.0451188	Up
ENSMUSG00000062593	17.326	3.0018	1.39363	2.15394	0.0312446	0.129903	Up
ENSMUSG00000038816	141.996	-0.717464	0.233488	-3.07281	0.00212056	0.0196017	Down
ENSMUSG00000038569	57.3809	1.06761	0.338445	3.15445	0.00160799	0.0160037	Up
ENSMUSG00000059900	5.42993	-5.84168	1.65625	-3.52706	0.000420199	0.00581086	Down
ENSMUSG00000109473	19.0876	1.99149	0.609708	3.2663	0.00108961	0.0119958	Up
ENSMUSG00000019737	120.198	-0.661298	0.277333	-2.38449	0.0171028	0.0859474	Down
ENSMUSG00000019734	150.175	0.663103	0.226314	2.93001	0.0033895	0.0274346	Up
ENSMUSG00000102748	20.7864	-1.55757	0.769317	-2.02461	0.0429074	0.160427	Down
ENSMUSG00000090260	3.827	-5.33713	1.88232	-2.8354	0.00457686	0.033998	Down
ENSMUSG00000022504	54.9872	-0.958073	0.488319	-1.96198	0.0497645	0.177394	Down
ENSMUSG00000103857	27.437	-2.1898	1.03844	-2.10875	0.0349665	0.141066	Down
ENSMUSG00000028028	42.9513	0.801472	0.405375	1.97711	0.048029	0.173086	Up
ENSMUSG00000032380	612.144	-0.663284	0.144817	-4.58015	4.64648e-06	0.000175241	Down
ENSMUSG00000048924	159.441	-0.917827	0.329534	-2.78522	0.00534906	0.0380427	Down
ENSMUSG00000048922	82.1947	-2.23096	0.318801	-6.99795	2.59729e-12	6.16475e-10	Down
ENSMUSG00000116780	4.62554	5.71378	1.74814	3.26848	0.00108126	0.0119384	Up
ENSMUSG00000006705	500.677	-0.993051	0.295213	-3.36384	0.00076866	0.00911202	Down
ENSMUSG00000058873	21.0559	-1.96686	0.740565	-2.65589	0.00790999	0.049968	Down
ENSMUSG00000052087	10.7651	-3.01341	1.28156	-2.35137	0.0187044	0.0911108	Down
ENSMUSG00000043346	206.561	-0.830691	0.235432	-3.52837	0.00041813	0.00579466	Down
ENSMUSG00000009108	92.6779	-0.976817	0.428367	-2.28033	0.0225884	0.103891	Down
ENSMUSG00000028927	25.7318	-1.2279	0.542476	-2.26351	0.0236041	0.106988	Down
ENSMUSG00000028926	26.8731	-1.4868	0.557747	-2.66573	0.00768211	0.0489016	Down
ENSMUSG00000042439	232.481	0.838041	0.200871	4.17203	3.01894e-05	0.0007687	Up
ENSMUSG00000059834	59.3234	-0.717023	0.325432	-2.20329	0.0275741	0.119494	Down
ENSMUSG00000095290	2.38751	4.76027	2.1295	2.23539	0.0253918	0.11248	Up
ENSMUSG00000048174	138.707	0.669867	0.274172	2.44324	0.0145562	0.0769461	Up
ENSMUSG00000086930	6.18276	3.11402	1.47852	2.10617	0.0351895	0.141516	Up
ENSMUSG00000058056	3410.09	-0.875469	0.134664	-6.50116	7.97022e-11	1.30863e-08	Down
ENSMUSG00000041859	452.698	-0.92831	0.232777	-3.98798	6.6637e-05	0.00143409	Down
ENSMUSG00000113948	1794.03	0.765263	0.155636	4.91699	8.78847e-07	4.39331e-05	Up
ENSMUSG00000113949	1804.52	0.765496	0.308998	2.47735	0.0132361	0.0719862	Up
ENSMUSG00000091237	8.22736	6.54363	2.1529	3.03945	0.00237008	0.0212127	Up
ENSMUSG00000046808	79.4845	1.2816	0.300495	4.26496	1.99939e-05	0.000552692	Up
ENSMUSG00000034538	69.8102	-0.777429	0.300362	-2.58831	0.00964492	0.0574772	Down
ENSMUSG00000021282	1963.68	-0.674122	0.158029	-4.26581	1.99181e-05	0.000551397	Down
ENSMUSG00000110377	2.90219	5.04176	1.99539	2.5267	0.011514	0.0652081	Up
ENSMUSG00000052595	1917.5	-0.76438	0.133027	-5.74606	9.13473e-09	8.36443e-07	Down
ENSMUSG00000022533	2042.63	-0.633721	0.090575	-6.99664	2.62178e-12	6.16475e-10	Down
ENSMUSG00000099083	683.255	1.00711	0.373707	2.69492	0.00704048	0.0458751	Up
ENSMUSG00000096054	983.208	-0.602022	0.122455	-4.91628	8.82061e-07	4.39784e-05	Down
ENSMUSG00000037849	35.6464	-1.94142	0.941085	-2.06296	0.039116	0.151331	Down
ENSMUSG00000037593	19.6518	1.21553	0.618919	1.96396	0.0495353	0.176778	Up
ENSMUSG00000036461	513.066	-0.763901	0.258432	-2.95591	0.00311752	0.025827	Down
ENSMUSG00000062380	9.55036	-2.1866	0.870087	-2.51308	0.0119681	0.0668657	Down
ENSMUSG00000074738	49.406	0.919206	0.382912	2.40057	0.0163697	0.0832962	Up
ENSMUSG00000097016	3.10797	5.13911	1.96909	2.60989	0.00905725	0.0550604	Up
ENSMUSG00000027852	672.598	-0.814668	0.3679	-2.21437	0.0268031	0.117139	Down
ENSMUSG00000026890	460.939	-0.695805	0.211529	-3.2894	0.001004	0.0112022	Down
ENSMUSG00000026893	178.984	-0.745457	0.242402	-3.07529	0.00210299	0.0195003	Down
ENSMUSG00000048482	46.2479	-1.52762	0.496832	-3.07473	0.00210695	0.0195204	Down
ENSMUSG00000032776	396.731	-0.621985	0.185612	-3.35099	0.00080523	0.00947277	Down
ENSMUSG00000028496	112.744	-1.61689	0.322154	-5.019	5.19402e-07	2.80242e-05	Down
ENSMUSG00000074254	1094.71	1.06059	0.355851	2.98044	0.00287837	0.0243542	Up
ENSMUSG00000024136	64.8118	1.81335	0.482606	3.75742	0.000171675	0.00294835	Up
ENSMUSG00000032192	37.1682	1.36618	0.537704	2.54076	0.0110611	0.0632451	Up
ENSMUSG00000024795	21.5883	-2.00144	0.608788	-3.28758	0.00101053	0.0112619	Down
ENSMUSG00000024790	494.087	0.672219	0.189542	3.54655	0.000390312	0.00550251	Up
ENSMUSG00000026429	67.7077	-0.930054	0.343962	-2.70394	0.00685223	0.0449561	Down
ENSMUSG00000020669	317.781	-0.609856	0.20119	-3.03124	0.00243552	0.0215753	Down
ENSMUSG00000017491	88.4052	-2.00393	0.732552	-2.73554	0.00622773	0.0420764	Down
ENSMUSG00000010142	9.90017	-6.70822	1.45805	-4.6008	4.2087e-06	0.000162594	Down
ENSMUSG00000096105	2604.26	0.808818	0.289354	2.79526	0.00518588	0.0372306	Up
ENSMUSG00000052142	31.8369	-1.10129	0.50156	-2.19573	0.0281116	0.120954	Down
ENSMUSG00000025223	1945.78	0.602539	0.147675	4.08017	4.50029e-05	0.00105557	Up
ENSMUSG00000060288	59.32	-0.751824	0.323967	-2.32068	0.0203042	0.096146	Down
ENSMUSG00000019978	512.574	-0.596964	0.183147	-3.25947	0.00111619	0.0122309	Down
ENSMUSG00000019971	15.8822	1.28283	0.650653	1.9716	0.0486555	0.174716	Up
ENSMUSG00000117359	80.0027	-0.760755	0.363082	-2.09527	0.0361467	0.144148	Down
ENSMUSG00000020300	628.77	1.76912	0.407974	4.33636	1.44859e-05	0.000429402	Up
ENSMUSG00000118038	41.7934	-0.869149	0.398812	-2.17935	0.0293059	0.12434	Down
ENSMUSG00000026222	415.219	-0.648591	0.298325	-2.17411	0.029697	0.125607	Down
ENSMUSG00000074903	50.7347	0.76053	0.381405	1.99402	0.0461494	0.167997	Up
ENSMUSG00000076281	14.3033	1.79731	0.823891	2.18149	0.0291475	0.123888	Up
ENSMUSG00000072596	90.4732	-0.879525	0.272245	-3.23063	0.00123516	0.0131497	Down
ENSMUSG00000022218	939.035	-1.3651	0.216218	-6.31352	2.72756e-10	3.73735e-08	Down
ENSMUSG00000034940	704.411	-0.883387	0.390947	-2.25961	0.0238457	0.107869	Down
ENSMUSG00000013974	4.62994	-5.61178	1.7318	-3.24043	0.00119348	0.0128206	Down
ENSMUSG00000074199	17.5038	-1.78834	0.624612	-2.86311	0.00419501	0.0319465	Down
ENSMUSG00000026620	41.0766	-2.43266	0.840123	-2.8956	0.00378435	0.0298826	Down
ENSMUSG00000027636	91.4511	-4.76312	0.494252	-9.63703	5.57785e-22	4.61894e-19	Down
ENSMUSG00000090622	60.5096	1.34331	0.409096	3.28359	0.00102494	0.0114046	Up
ENSMUSG00000079547	214.661	-0.73654	0.215829	-3.41261	0.000643435	0.00799246	Down
ENSMUSG00000085143	4.788	-5.66024	1.74485	-3.24396	0.00117879	0.0126986	Down
ENSMUSG00000105719	2.55838	-4.75582	2.09239	-2.27292	0.0230313	0.105218	Down
ENSMUSG00000064264	95.8057	-0.861407	0.306398	-2.8114	0.0049327	0.0358992	Down
ENSMUSG00000054072	4032.24	-1.14964	0.18	-6.3869	1.69282e-10	2.46119e-08	Down
ENSMUSG00000092021	121.289	-1.31796	0.252472	-5.22022	1.78714e-07	1.15105e-05	Down
ENSMUSG00000115946	68.5829	-0.87654	0.29747	-2.94665	0.00321232	0.026417	Down
ENSMUSG00000112639	81.4041	1.13995	0.296867	3.83994	0.000123064	0.00229566	Up
ENSMUSG00000065990	2959.41	0.990968	0.22169	4.47007	7.81928e-06	0.000262538	Up
ENSMUSG00000067161	114.027	0.605776	0.299094	2.02537	0.0428297	0.160199	Up
ENSMUSG00000106928	59.9889	0.834005	0.326301	2.55594	0.0105903	0.0614384	Up
ENSMUSG00000037029	281.904	-0.6386	0.181692	-3.51474	0.000440179	0.0059772	Down
ENSMUSG00000038260	70.8161	0.767323	0.323573	2.37141	0.0177205	0.0879269	Up
ENSMUSG00000020561	214.483	-0.622293	0.225813	-2.75579	0.00585498	0.0403451	Down
ENSMUSG00000028755	729.086	-0.724447	0.206612	-3.50632	0.000454351	0.00608985	Down
ENSMUSG00000090194	3.46467	5.29562	2.00701	2.63856	0.00832586	0.0518895	Up
ENSMUSG00000022584	38.1414	-0.970524	0.414633	-2.34068	0.0192485	0.0927883	Down
ENSMUSG00000020697	882.373	-0.851572	0.245977	-3.46199	0.00053619	0.00692358	Down
ENSMUSG00000039131	14.9508	-2.6709	1.3564	-1.96911	0.0489403	0.175408	Down
ENSMUSG00000021770	569.062	-4.09119	0.373834	-10.9439	7.11099e-28	9.02906e-25	Down
ENSMUSG00000086765	38.9147	1.67814	0.548854	3.05754	0.00223161	0.0203462	Up
ENSMUSG00000064128	46.3591	-1.24288	0.409137	-3.03781	0.00238302	0.0212885	Down
ENSMUSG00000027965	35.3697	-1.06371	0.531373	-2.00181	0.045305	0.166047	Down
ENSMUSG00000023047	18.409	-1.90141	0.921588	-2.06318	0.0390952	0.151282	Down
ENSMUSG00000023046	10.1302	-2.91719	1.38074	-2.11277	0.0346207	0.140226	Down
ENSMUSG00000035112	219.255	-0.730621	0.22176	-3.29465	0.000985448	0.0110275	Down
ENSMUSG00000040187	38.8161	2.13543	0.826479	2.58377	0.00977284	0.0579494	Up
ENSMUSG00000040183	3.81166	5.43381	2.4544	2.21391	0.0268352	0.117252	Up
ENSMUSG00000045414	930.276	-0.889438	0.13531	-6.57334	4.91979e-11	8.51839e-09	Down
ENSMUSG00000032053	16.0525	-1.96425	0.94875	-2.07035	0.0384193	0.149333	Down
ENSMUSG00000039004	204.104	-0.633492	0.264626	-2.39391	0.0166698	0.08435	Down
ENSMUSG00000055216	2.2343	-4.56065	2.15999	-2.11142	0.0347359	0.140479	Down
ENSMUSG00000106715	62.004	0.80763	0.411783	1.9613	0.0498442	0.177611	Up
ENSMUSG00000064791	27.6375	2.1391	0.549045	3.89603	9.77824e-05	0.00192791	Up
ENSMUSG00000071719	7.3404	-6.27669	1.59879	-3.9259	8.64069e-05	0.00175261	Down
ENSMUSG00000114045	16.89	2.10143	0.670715	3.13312	0.00172957	0.0168584	Up
ENSMUSG00000002228	2.55803	-4.75564	2.07418	-2.29278	0.0218605	0.101451	Down
ENSMUSG00000091780	893.479	1.26417	0.219903	5.74878	8.98891e-09	8.27067e-07	Up
ENSMUSG00000038400	170.857	-0.889046	0.224952	-3.95215	7.74521e-05	0.00161219	Down
ENSMUSG00000113753	119.49	-0.721772	0.354825	-2.03417	0.0419349	0.158032	Down
ENSMUSG00000020889	1143.7	2.56818	0.610781	4.20475	2.61372e-05	0.000686987	Up
ENSMUSG00000030189	1525.28	0.609287	0.136005	4.4799	7.46795e-06	0.000253843	Up
ENSMUSG00000097092	3.98844	-5.39668	1.84032	-2.93247	0.00336282	0.0272778	Down
ENSMUSG00000030187	32.9544	-1.48503	0.671967	-2.20997	0.0271069	0.118033	Down
ENSMUSG00000047141	202.381	-0.741449	0.232852	-3.18421	0.0014515	0.0148311	Down
ENSMUSG00000118588	17.5536	1.41162	0.61695	2.28807	0.0221337	0.102395	Up
ENSMUSG00000029632	12859.4	0.60219	0.151232	3.98189	6.83704e-05	0.00145985	Up
ENSMUSG00000070031	130.89	-1.10215	0.351572	-3.13491	0.00171909	0.016782	Down
ENSMUSG00000032119	320.291	-1.01463	0.463657	-2.18833	0.0286454	0.122437	Down
ENSMUSG00000116090	140.369	0.874695	0.277642	3.15044	0.00163023	0.0161371	Up
ENSMUSG00000085962	18.884	1.36844	0.648657	2.10965	0.0348885	0.140841	Up
ENSMUSG00000026712	831.432	-0.646948	0.135781	-4.76464	1.89194e-06	8.22693e-05	Down
ENSMUSG00000116097	253.724	1.00243	0.286259	3.50184	0.000462059	0.00615827	Up
ENSMUSG00000096659	39.9676	-0.928915	0.418226	-2.22108	0.0263455	0.115643	Down
ENSMUSG00000003134	1005.14	0.682694	0.143403	4.76066	1.92961e-06	8.37159e-05	Up
ENSMUSG00000096755	53.8847	1.12595	0.380449	2.95953	0.00308106	0.0256364	Up
ENSMUSG00000029366	241.231	-0.645112	0.18373	-3.5112	0.000446093	0.0060343	Down
ENSMUSG00000090306	1376.52	-1.40964	0.203551	-6.92526	4.35162e-12	1.01074e-09	Down
ENSMUSG00000056133	161.888	1.02566	0.299692	3.42237	0.00062077	0.00779379	Up
ENSMUSG00000047798	56.0901	1.32751	0.425447	3.12026	0.00180693	0.0174496	Up
ENSMUSG00000057842	86.6063	-1.45004	0.31886	-4.54758	5.42666e-06	0.000195832	Down
ENSMUSG00000015314	17.4846	1.40398	0.670716	2.09325	0.036327	0.144446	Up
ENSMUSG00000067430	56.6452	-0.74142	0.353026	-2.10018	0.0357126	0.142971	Down
ENSMUSG00000015312	146.664	0.748177	0.280455	2.66773	0.00763663	0.0486934	Up
ENSMUSG00000094377	39.0864	-1.38388	0.485059	-2.85302	0.00433062	0.0326916	Down
ENSMUSG00000098650	413.587	11.2338	1.19637	9.38987	6.00745e-21	4.57672e-18	Up
ENSMUSG00000110030	3.192	-5.07528	1.95116	-2.60117	0.00929077	0.0558252	Down
ENSMUSG00000118633	6.38459	6.17783	1.62027	3.81285	0.000137374	0.00248238	Up
ENSMUSG00000095427	54.4255	0.93591	0.356849	2.6227	0.00872354	0.0535273	Up
ENSMUSG00000063406	795.155	-0.662574	0.170225	-3.89235	9.92793e-05	0.00194444	Down
ENSMUSG00000066477	295.063	-1.83069	0.301085	-6.0803	1.19957e-09	1.44601e-07	Down
ENSMUSG00000106526	203.161	-1.12841	0.250574	-4.50329	6.69102e-06	0.000231704	Down
ENSMUSG00000018001	187.038	-0.639028	0.254047	-2.51539	0.01189	0.0665855	Down
ENSMUSG00000062753	133.883	1.09568	0.273593	4.00478	6.20754e-05	0.00137316	Up
ENSMUSG00000099211	14.1628	1.59799	0.702721	2.27401	0.0229655	0.105205	Up
ENSMUSG00000100204	18.1695	2.61227	0.701617	3.72322	0.000196701	0.00328556	Up
ENSMUSG00000049305	1125.14	0.757378	0.343841	2.2027	0.0276159	0.119617	Up
ENSMUSG00000097119	110.407	-1.15429	0.277631	-4.15764	3.21549e-05	0.00080688	Down
ENSMUSG00000112300	70.3524	1.13151	0.324344	3.48861	0.000485542	0.00642197	Up
ENSMUSG00000039546	3.66964	-5.27649	1.89578	-2.78329	0.00538114	0.0381853	Down
ENSMUSG00000029469	68.51	-0.706124	0.331474	-2.13025	0.0331509	0.13555	Down
ENSMUSG00000029461	773.551	-0.755898	0.123817	-6.10496	1.02828e-09	1.24742e-07	Down
ENSMUSG00000028597	143.719	-0.620275	0.262005	-2.36741	0.017913	0.0885417	Down
ENSMUSG00000025742	426.468	-0.732598	0.16995	-4.31066	1.62766e-05	0.000469704	Down
ENSMUSG00000049897	12.0065	3.80856	1.19747	3.1805	0.00147023	0.0149743	Up
ENSMUSG00000049892	15.8804	1.73227	0.63543	2.72614	0.00640806	0.0428389	Up
ENSMUSG00000086877	96.9476	0.614149	0.300067	2.04671	0.040687	0.155194	Up
ENSMUSG00000021608	64.7113	-1.26026	0.393039	-3.20645	0.00134383	0.0140138	Down
ENSMUSG00000083332	10.2417	2.80653	1.01016	2.7783	0.00546444	0.0385751	Up
ENSMUSG00000044328	188.044	1.03545	0.234729	4.41127	1.02765e-05	0.000323515	Up
ENSMUSG00000041272	235.236	2.38106	0.349403	6.81466	9.44862e-12	2.022e-09	Up
ENSMUSG00000048852	5.43028	-5.84176	1.65841	-3.52252	0.000427472	0.00586996	Down
ENSMUSG00000048856	37748.7	0.593048	0.194993	3.04138	0.00235493	0.0211041	Up
ENSMUSG00000024901	132.487	-0.898987	0.26572	-3.38321	0.000716441	0.00865821	Down
ENSMUSG00000087478	38.4497	1.71775	0.797203	2.15472	0.0311835	0.129762	Up
ENSMUSG00000085720	10.1165	2.41745	1.07673	2.24518	0.0247564	0.110683	Up
ENSMUSG00000006678	83.9617	-1.11318	0.494664	-2.25037	0.0244255	0.109564	Down
ENSMUSG00000006673	1126.25	-0.728491	0.142647	-5.10695	3.27397e-07	1.9073e-05	Down
ENSMUSG00000064348	1701.46	0.771004	0.15064	5.11821	3.08454e-07	1.83016e-05	Up
ENSMUSG00000014226	848.962	-0.921493	0.124295	-7.41374	1.22789e-13	3.77201e-11	Down
ENSMUSG00000105541	3.67804	-5.27953	1.92119	-2.74806	0.00599496	0.0410129	Down
ENSMUSG00000079227	129.454	-1.11925	0.23183	-4.8279	1.37982e-06	6.40975e-05	Down
ENSMUSG00000079224	38.2929	-1.46278	0.625218	-2.33963	0.0193029	0.0930037	Down
ENSMUSG00000038135	117.913	1.21661	0.310575	3.9173	8.9548e-05	0.0017953	Up
ENSMUSG00000010064	70610.2	0.607355	0.186453	3.25741	0.00112433	0.0122928	Up
ENSMUSG00000108119	5.81621	3.4752	1.45732	2.38465	0.0170955	0.085933	Up
ENSMUSG00000115124	172.345	0.598486	0.23417	2.55578	0.0105951	0.0614479	Up
ENSMUSG00000076431	89.5801	-0.633998	0.311585	-2.03475	0.0418762	0.157842	Down
ENSMUSG00000038793	24.5245	-2.31998	0.704479	-3.29318	0.000990609	0.0110658	Down
ENSMUSG00000106291	4.63254	-5.61252	1.73646	-3.23216	0.0012286	0.0131092	Down
ENSMUSG00000035835	70.4281	1.21286	0.350527	3.46009	0.000539986	0.00696316	Up
ENSMUSG00000035834	359.916	-0.768716	0.193407	-3.9746	7.04974e-05	0.00149687	Down
ENSMUSG00000020027	155.526	-1.22086	0.485437	-2.51497	0.0119041	0.0666449	Down
ENSMUSG00000021994	45.1128	-1.32712	0.412681	-3.21584	0.00130065	0.0136939	Down
ENSMUSG00000030929	111.141	-2.08742	0.301543	-6.92247	4.43836e-12	1.01847e-09	Down
ENSMUSG00000026074	501.347	-0.844265	0.131724	-6.40933	1.46159e-10	2.15795e-08	Down
ENSMUSG00000026072	2128.36	1.81147	0.499558	3.62615	0.000287681	0.00435546	Up
ENSMUSG00000070891	7.70687	2.33169	1.18449	1.96851	0.0490091	0.175588	Up
ENSMUSG00000004328	6.38435	6.1778	1.6294	3.79146	0.000149762	0.00265091	Up
ENSMUSG00000043614	37.6733	-0.888798	0.443099	-2.00587	0.0448706	0.165077	Down
ENSMUSG00000045751	111.732	-1.20551	0.3453	-3.49119	0.000480867	0.00636456	Down
ENSMUSG00000041506	640.353	0.700601	0.137016	5.11326	3.16643e-07	1.85562e-05	Up
ENSMUSG00000040675	76.4421	-0.866602	0.313737	-2.76219	0.00574145	0.0398803	Down
ENSMUSG00000085028	301.294	1.01602	0.174622	5.81841	5.94095e-09	5.80263e-07	Up
ENSMUSG00000035811	8246.24	-0.589044	0.134589	-4.37662	1.20534e-05	0.000370272	Down
ENSMUSG00000106025	21.0901	-1.76413	0.672096	-2.62482	0.00866957	0.0532826	Down
ENSMUSG00000093954	246.502	-1.23232	0.34658	-3.55565	0.000377041	0.00536004	Down
ENSMUSG00000091732	2.57508	4.8685	2.0935	2.32553	0.0200434	0.095389	Up
ENSMUSG00000064061	31.9119	-1.37033	0.545189	-2.51349	0.0119544	0.0668476	Down
ENSMUSG00000051978	74.0334	-0.837228	0.333519	-2.51029	0.0120633	0.0672234	Down
ENSMUSG00000037621	1674.96	0.791013	0.231199	3.42135	0.000623109	0.00780772	Up
ENSMUSG00000037622	8672.23	0.897099	0.22791	3.93621	8.27801e-05	0.00169896	Up
ENSMUSG00000022159	106.886	1.35124	0.626191	2.15786	0.0309385	0.129053	Up
ENSMUSG00000115138	3.98974	-5.39712	1.81898	-2.96711	0.00300614	0.025156	Down
ENSMUSG00000090090	109.291	-1.79002	0.40109	-4.46288	8.08653e-06	0.000267854	Down
ENSMUSG00000020798	6.85267	6.28082	1.57576	3.98591	6.7221e-05	0.00144177	Up
ENSMUSG00000013495	536.5	0.809257	0.292566	2.76607	0.0056737	0.0396666	Up
ENSMUSG00000028141	18.3695	-1.77847	0.65654	-2.70885	0.00675174	0.044492	Down
ENSMUSG00000046005	32.0394	-1.17066	0.576025	-2.0323	0.0421228	0.158466	Down
ENSMUSG00000062866	199.179	-0.94714	0.244246	-3.87781	0.0001054	0.00204424	Down
ENSMUSG00000102918	671.665	1.57077	0.344016	4.56597	4.97188e-06	0.000183517	Up
ENSMUSG00000076612	6.23989	6.14587	2.92631	2.10021	0.03571	0.142971	Up
ENSMUSG00000037544	35.3466	-2.40593	0.681495	-3.53036	0.000414989	0.00576405	Down
ENSMUSG00000037548	50.1099	-1.21321	0.403078	-3.00987	0.00261361	0.0226989	Down
ENSMUSG00000027883	627.189	-0.757014	0.125519	-6.03105	1.62895e-09	1.8803e-07	Down
ENSMUSG00000073737	20.9057	1.2892	0.61329	2.1021	0.0355448	0.142553	Up
ENSMUSG00000108477	31.9822	-1.08201	0.496712	-2.17834	0.029381	0.124547	Down
ENSMUSG00000030735	389.241	1.40341	0.216016	6.49679	8.2053e-11	1.33571e-08	Up
ENSMUSG00000029376	57.9363	0.996564	0.372372	2.67626	0.00744497	0.0476573	Up
ENSMUSG00000059974	29.1938	-1.1844	0.475817	-2.48919	0.0128035	0.0702144	Down
ENSMUSG00000059975	75.1035	-2.41933	0.368295	-6.56901	5.06504e-11	8.69088e-09	Down
ENSMUSG00000034783	173.815	-0.996799	0.344659	-2.89213	0.00382643	0.0300777	Down
ENSMUSG00000034780	274.01	0.890014	0.348501	2.55383	0.0106545	0.0616982	Up
ENSMUSG00000030730	5.26815	-5.79808	1.71839	-3.37413	0.000740499	0.00888693	Down
ENSMUSG00000032786	13536.2	1.33664	0.172559	7.74598	9.4846e-15	3.40837e-12	Up
ENSMUSG00000032783	36.465	-3.62368	0.802861	-4.51346	6.37779e-06	0.000224531	Down
ENSMUSG00000087368	28.3628	2.67862	0.598474	4.47574	7.6146e-06	0.000256906	Up
ENSMUSG00000032253	181.699	-0.721058	0.225443	-3.1984	0.00138193	0.01432	Down
ENSMUSG00000024211	7.61529	-2.17419	1.1054	-1.96688	0.049197	0.175997	Down
ENSMUSG00000041716	129.826	1.20374	0.23753	5.06773	4.02593e-07	2.28208e-05	Up
ENSMUSG00000081406	2188.6	1.23149	0.188309	6.53973	6.1631e-11	1.04806e-08	Up
ENSMUSG00000057596	155.573	-0.923633	0.408769	-2.25955	0.0238494	0.107869	Down
ENSMUSG00000051341	7.22426	-3.26948	1.36384	-2.39727	0.0165178	0.0838707	Down
ENSMUSG00000103222	99.8391	-0.661002	0.283134	-2.33459	0.0195648	0.093838	Down
ENSMUSG00000002308	333.441	0.636247	0.173767	3.66149	0.000250752	0.00392104	Up
ENSMUSG00000078528	10.4801	2.15543	1.01949	2.11422	0.0344965	0.139949	Up
ENSMUSG00000112388	145.834	1.1857	0.313418	3.78311	0.00015488	0.00272125	Up
ENSMUSG00000037788	178.331	-0.883406	0.211053	-4.1857	2.84285e-05	0.000736665	Down
ENSMUSG00000030061	671.462	-0.613333	0.221186	-2.77293	0.00555541	0.0390437	Down
ENSMUSG00000104501	238.545	1.17668	0.272618	4.31622	1.58722e-05	0.000460126	Up
ENSMUSG00000025876	103.289	-0.877977	0.399199	-2.19935	0.0278532	0.12032	Down
ENSMUSG00000021364	25278	-0.625927	0.122789	-5.09758	3.44023e-07	1.98554e-05	Down
ENSMUSG00000021365	199.355	-0.680304	0.256744	-2.64974	0.00805535	0.050601	Down
ENSMUSG00000029179	181.918	-0.599637	0.208875	-2.87079	0.00409449	0.0314451	Down
ENSMUSG00000049811	65.0709	-0.83544	0.426166	-1.96036	0.0499536	0.177901	Down
ENSMUSG00000052192	66.6275	2.14222	0.372486	5.75115	8.86407e-09	8.19539e-07	Up
ENSMUSG00000087163	6.0092	6.09105	1.68108	3.62329	0.000290882	0.00440043	Up
ENSMUSG00000103147	3.19269	-5.07557	1.92564	-2.63579	0.00839428	0.0521793	Down
ENSMUSG00000032013	33.7838	-1.09148	0.447551	-2.43878	0.0147371	0.0776012	Down
ENSMUSG00000097404	3.0316	-5.00092	2.00841	-2.48999	0.0127747	0.0701322	Down
ENSMUSG00000032902	2536.75	-0.617691	0.115823	-5.33304	9.65821e-08	6.6408e-06	Down
ENSMUSG00000032908	9.37325	-2.53233	1.05661	-2.39666	0.0165451	0.083926	Down
ENSMUSG00000081957	85.2181	-0.629434	0.279606	-2.25115	0.0243763	0.109457	Down
ENSMUSG00000072387	8.61411	3.00234	1.13211	2.652	0.00800165	0.0503923	Up
ENSMUSG00000058905	973.693	0.952767	0.17455	5.45841	4.80427e-08	3.6896e-06	Up
ENSMUSG00000003070	6.46012	-3.03503	1.45881	-2.08048	0.0374817	0.147191	Down
ENSMUSG00000005893	219.029	-0.921837	0.264351	-3.48717	0.000488155	0.00644311	Down
ENSMUSG00000009291	9961.41	-2.22624	0.104048	-21.3962	1.44906e-101	2.75987e-97	Down
ENSMUSG00000009293	2300.35	1.32259	0.259521	5.09627	3.46413e-07	1.98729e-05	Up
ENSMUSG00000035064	590.067	-0.703898	0.184542	-3.8143	0.000136569	0.00247314	Down
ENSMUSG00000002679	302.83	0.5992	0.19318	3.10177	0.00192365	0.0182188	Up
ENSMUSG00000078716	153.543	0.88944	0.338895	2.62453	0.00867692	0.0533099	Up
ENSMUSG00000058290	49.6347	-1.79193	0.425825	-4.20813	2.57492e-05	0.000682785	Down
ENSMUSG00000058291	322.533	-0.629305	0.218945	-2.87426	0.00404972	0.0312019	Down
ENSMUSG00000044646	265.124	-2.16618	0.315905	-6.85708	7.02816e-12	1.59355e-09	Down
ENSMUSG00000041696	6.08416	-4.07586	1.51466	-2.69095	0.00712486	0.0462824	Down
ENSMUSG00000050737	33.7538	-1.1892	0.471554	-2.52188	0.0116729	0.0657407	Down
ENSMUSG00000041698	6921.33	-0.911292	0.176768	-5.15529	2.53242e-07	1.53119e-05	Down
ENSMUSG00000085440	4.06331	2.90687	1.44001	2.01865	0.0435235	0.161873	Up
ENSMUSG00000085442	1905.93	1.04574	0.23899	4.37568	1.21055e-05	0.000371275	Up
ENSMUSG00000020019	204.772	-0.866733	0.188686	-4.59353	4.35817e-06	0.000167014	Down
ENSMUSG00000051615	1486.56	-0.677228	0.129696	-5.22166	1.77331e-07	1.15105e-05	Down
ENSMUSG00000109401	2.05968	4.54632	2.21339	2.054	0.0399754	0.153409	Up
ENSMUSG00000071037	67.2167	0.77801	0.351517	2.21329	0.0268775	0.117356	Up
ENSMUSG00000038530	47.9802	0.854601	0.388013	2.20251	0.0276293	0.119625	Up
ENSMUSG00000036599	70.211	-0.710782	0.347535	-2.04521	0.0408345	0.155601	Down
ENSMUSG00000092097	3.69603	-3.30114	1.5862	-2.08115	0.0374198	0.147008	Down
ENSMUSG00000090785	7.08636	6.32814	1.60892	3.93316	8.38374e-05	0.00171143	Up
ENSMUSG00000104713	368.439	-0.718311	0.256989	-2.7951	0.00518831	0.0372306	Down
ENSMUSG00000111063	2.05968	4.54632	2.21339	2.054	0.0399754	0.153409	Up
ENSMUSG00000102717	6.74753	-3.61409	1.5134	-2.38806	0.0169374	0.0853636	Down
ENSMUSG00000090257	4.44998	4.64312	2.17187	2.13784	0.0325294	0.133784	Up
ENSMUSG00000021280	74.3312	-1.18099	0.487868	-2.42073	0.0154895	0.0802832	Down
ENSMUSG00000021133	3120.94	0.702667	0.117975	5.95608	2.58362e-09	2.86091e-07	Up
ENSMUSG00000089992	2.55544	-4.7543	2.09556	-2.26875	0.0232835	0.105862	Down
ENSMUSG00000025626	181.699	-0.678055	0.204445	-3.31656	0.000911318	0.0103739	Down
ENSMUSG00000038295	8.93805	-6.56077	1.52386	-4.30536	1.66712e-05	0.00047391	Down
ENSMUSG00000028073	365.907	0.738171	0.272588	2.70801	0.00676882	0.0445624	Up
ENSMUSG00000020660	5.19772	5.88135	2.30007	2.55703	0.0105572	0.0613504	Up
ENSMUSG00000027579	134.183	-1.17864	0.305493	-3.85815	0.00011425	0.00216745	Down
ENSMUSG00000033159	2870.34	-0.851021	0.219288	-3.88083	0.000104102	0.00202525	Down
ENSMUSG00000074909	247.336	-0.928518	0.253785	-3.65867	0.000253526	0.00395143	Down
ENSMUSG00000027398	72.098	-1.45508	0.464525	-3.1324	0.00173384	0.0168914	Down
ENSMUSG00000005514	24101	0.994218	0.174642	5.69288	1.24913e-08	1.12221e-06	Up
ENSMUSG00000026628	95.6714	-0.631349	0.294627	-2.14288	0.0321228	0.132599	Down
ENSMUSG00000026622	318.873	-1.28278	0.231994	-5.52937	3.21376e-08	2.5398e-06	Down
ENSMUSG00000040891	4567.01	0.779845	0.244038	3.19559	0.00139544	0.0144208	Up
ENSMUSG00000042942	22.2443	1.74556	0.553247	3.15511	0.00160435	0.0159898	Up
ENSMUSG00000045411	381.168	0.632674	0.172117	3.67583	0.000237073	0.00375954	Up
ENSMUSG00000001281	87.3501	-0.773135	0.294321	-2.62684	0.00861813	0.0530685	Down
ENSMUSG00000002881	1465.71	-0.622627	0.148061	-4.20522	2.60832e-05	0.000686987	Down
ENSMUSG00000000776	459.54	0.687229	0.195919	3.50772	0.000451961	0.00608985	Up
ENSMUSG00000054889	2967.6	-0.655163	0.142799	-4.58801	4.47493e-06	0.000170119	Down
ENSMUSG00000050503	40.3014	-1.12268	0.540446	-2.07733	0.0377712	0.14784	Down
ENSMUSG00000020593	4922.65	2.15808	0.884744	2.43921	0.0147193	0.0776012	Up
ENSMUSG00000025395	179.598	-0.975777	0.340541	-2.86537	0.00416519	0.0317935	Down
ENSMUSG00000066677	51.6294	-1.45874	0.579255	-2.51831	0.011792	0.0661922	Down
ENSMUSG00000063535	10.6606	2.87363	1.07187	2.68096	0.00734112	0.0471883	Up
ENSMUSG00000033186	412.576	-0.691811	0.180373	-3.83544	0.000125339	0.00232932	Down
ENSMUSG00000019841	209.401	-0.659864	0.204514	-3.2265	0.00125312	0.0133261	Down
ENSMUSG00000019842	251.769	-0.631347	0.229973	-2.74531	0.00604529	0.0412816	Down
ENSMUSG00000019843	329.362	-0.673889	0.205922	-3.27254	0.00106584	0.0118164	Down
ENSMUSG00000020086	64.6751	0.735957	0.326172	2.25635	0.0240488	0.108513	Up
ENSMUSG00000103649	37.5681	0.926803	0.438423	2.11395	0.0345199	0.139976	Up
ENSMUSG00000070594	5547.71	-0.707071	0.172158	-4.10711	4.00647e-05	0.000959839	Down
ENSMUSG00000039943	56.5842	-0.730309	0.346641	-2.10682	0.0351336	0.141472	Down
ENSMUSG00000090862	6971.91	0.700696	0.0995597	7.03795	1.95087e-12	4.95418e-10	Up
ENSMUSG00000061988	2.87285	-4.92329	2.0349	-2.41943	0.0155448	0.0804746	Down
ENSMUSG00000097069	5.54232	5.97331	1.69842	3.51699	0.000436477	0.00595925	Up
ENSMUSG00000104699	74.0682	0.629121	0.313633	2.00591	0.0448655	0.165077	Up
ENSMUSG00000112237	6.95119	3.30102	1.40724	2.34574	0.0189892	0.0919806	Up
ENSMUSG00000105349	10.6258	1.90765	0.778561	2.45022	0.0142769	0.0759403	Up
ENSMUSG00000026864	25296.5	-0.62906	0.167066	-3.76533	0.000166328	0.00287467	Down
ENSMUSG00000089817	2.55838	-4.75582	2.09239	-2.27292	0.0230313	0.105218	Down
ENSMUSG00000045657	3.827	-5.33713	1.88232	-2.8354	0.00457686	0.033998	Down
ENSMUSG00000029512	6399.21	0.792345	0.183451	4.31912	1.56653e-05	0.000456909	Up
ENSMUSG00000074203	11.561	7.03449	1.46012	4.81776	1.45181e-06	6.69518e-05	Up
ENSMUSG00000039084	46.804	1.59122	0.392122	4.05796	4.95024e-05	0.00113593	Up
ENSMUSG00000044217	3.84537	-5.34366	2.45569	-2.17603	0.0295527	0.12508	Down
ENSMUSG00000044211	164.136	-0.599895	0.234636	-2.55671	0.0105667	0.0613764	Down
ENSMUSG00000087484	16.6938	1.44882	0.647807	2.23649	0.0253194	0.112226	Up
ENSMUSG00000103746	3.10749	5.13899	2.04854	2.50861	0.0121207	0.0674217	Up
ENSMUSG00000040441	208.153	-0.611457	0.277726	-2.20165	0.0276897	0.119832	Down
ENSMUSG00000046840	249.592	0.62019	0.233105	2.66056	0.00780101	0.0494436	Up
ENSMUSG00000027947	2827.6	1.11692	0.17663	6.32352	2.55665e-10	3.5543e-08	Up
ENSMUSG00000026475	1196.26	2.30374	0.981077	2.34818	0.0188656	0.091615	Up
ENSMUSG00000007659	1862.95	0.743666	0.269028	2.76427	0.00570511	0.0397825	Up
ENSMUSG00000085834	68.2044	1.42317	0.384928	3.69723	0.000217966	0.00355427	Up
ENSMUSG00000089736	120.982	0.762384	0.272549	2.79723	0.00515425	0.0371145	Up
ENSMUSG00000023067	4064.41	2.56123	0.292233	8.76434	1.8787e-18	9.67076e-16	Up
ENSMUSG00000107120	2.05968	4.54632	2.21339	2.054	0.0399754	0.153409	Up
ENSMUSG00000109675	13.334	-1.43672	0.681577	-2.10794	0.0350361	0.141227	Down
ENSMUSG00000024622	1179.64	0.629419	0.226868	2.77439	0.00553058	0.0389122	Up
ENSMUSG00000041189	31.865	-1.10202	0.542592	-2.03103	0.0422517	0.158707	Down
ENSMUSG00000108204	6.18875	6.13335	1.61383	3.80049	0.000144413	0.00258748	Up
ENSMUSG00000036898	109.136	-1.15805	0.263903	-4.38817	1.14306e-05	0.000354572	Down
ENSMUSG00000022744	661.568	0.689143	0.17854	3.85988	0.000113443	0.00216092	Up
ENSMUSG00000024074	307.45	-1.09315	0.200852	-5.44257	5.2518e-08	3.96928e-06	Down
ENSMUSG00000020455	1284.61	0.68261	0.10859	6.28613	3.25472e-10	4.36545e-08	Up
ENSMUSG00000023904	2886.23	0.833825	0.140857	5.91967	3.2258e-09	3.43232e-07	Up
ENSMUSG00000023906	62.0405	-0.74291	0.376197	-1.97479	0.0482919	0.173915	Down
ENSMUSG00000053208	2.0765	-4.45487	2.22553	-2.00171	0.0453155	0.166047	Down
ENSMUSG00000068394	107.383	0.683424	0.280254	2.43859	0.0147448	0.0776047	Up
ENSMUSG00000068397	64.6264	1.11102	0.343188	3.23736	0.0012064	0.0129303	Up
ENSMUSG00000062944	205.229	-0.873297	0.196791	-4.43768	9.09355e-06	0.000294024	Down
ENSMUSG00000062949	1471.58	-2.05922	0.585733	-3.51562	0.000438721	0.00597349	Down
ENSMUSG00000102813	23.0234	2.90258	0.649696	4.4676	7.91013e-06	0.000262925	Up
ENSMUSG00000053797	7.01363	-6.21095	2.18483	-2.84276	0.00447245	0.0334704	Down
ENSMUSG00000027109	454.982	-0.671746	0.143007	-4.69728	2.63649e-06	0.000108518	Down
ENSMUSG00000020330	49.9741	-2.63561	0.580097	-4.5434	5.53539e-06	0.000199295	Down
ENSMUSG00000020334	131.499	0.629613	0.310026	2.03084	0.0422716	0.158707	Up
ENSMUSG00000033581	64.6671	-0.675674	0.307857	-2.19476	0.0281807	0.121146	Down
ENSMUSG00000004038	13664.1	0.712071	0.293607	2.42525	0.0152977	0.0797372	Up
ENSMUSG00000048271	820.894	-1.36393	0.215661	-6.32438	2.5425e-10	3.5543e-08	Down
ENSMUSG00000026278	617.762	-0.668005	0.143583	-4.65238	3.28118e-06	0.000130466	Down
ENSMUSG00000026274	41.0775	-1.50013	0.534388	-2.80719	0.00499764	0.0362333	Down
ENSMUSG00000075511	229.658	0.672005	0.27794	2.41781	0.0156143	0.0807643	Up
ENSMUSG00000049606	200.924	-0.70031	0.197521	-3.5455	0.000391867	0.00552034	Down
ENSMUSG00000035354	926.496	-1.54695	0.338766	-4.56641	4.9614e-06	0.000183485	Down
ENSMUSG00000008475	1790.98	0.990726	0.277343	3.57221	0.000353981	0.00511916	Up
ENSMUSG00000045377	186.348	-0.874189	0.236442	-3.69727	0.000217932	0.00355427	Down
ENSMUSG00000032515	487.264	-0.71489	0.286528	-2.49501	0.0125952	0.0693521	Down
ENSMUSG00000032514	4.14641	-5.45273	1.94315	-2.80613	0.00501402	0.0363107	Down
ENSMUSG00000058216	2185.46	0.703874	0.185891	3.78648	0.000152795	0.00269706	Up
ENSMUSG00000079442	117.95	-0.967897	0.273774	-3.53539	0.000407179	0.00568158	Down
ENSMUSG00000027661	6.47849	6.20042	1.61683	3.83493	0.000125602	0.00232932	Up
ENSMUSG00000027665	500.136	-0.591748	0.156454	-3.78225	0.000155419	0.00272517	Down
ENSMUSG00000027667	571.253	-1.13428	0.166774	-6.80129	1.03686e-11	2.19422e-09	Down
ENSMUSG00000027669	162.934	-0.888619	0.32058	-2.77191	0.00557278	0.0391081	Down
ENSMUSG00000082662	153.651	1.34971	0.344751	3.91503	9.03939e-05	0.00180845	Up
ENSMUSG00000084792	5.12531	-4.74574	1.61953	-2.93032	0.00338614	0.0274319	Down
ENSMUSG00000084797	4.6145	3.75286	1.5907	2.35925	0.018312	0.0899357	Up
ENSMUSG00000103309	12.5973	-7.05586	1.63338	-4.3198	1.56173e-05	0.000456208	Down
ENSMUSG00000108461	23.9541	1.50809	0.608663	2.4777	0.0132231	0.0719471	Up
ENSMUSG00000078184	6.74727	-4.20187	1.45998	-2.87803	0.00400166	0.0310198	Down
ENSMUSG00000078185	9.77567	1.88921	0.890796	2.12081	0.0339376	0.138115	Up
ENSMUSG00000107352	38.269	1.33454	0.462274	2.88689	0.00389066	0.0304569	Up
ENSMUSG00000078452	532.686	1.21466	0.303655	4.00014	6.33045e-05	0.00138745	Up
ENSMUSG00000054027	1285.26	0.616338	0.138134	4.46189	8.12381e-06	0.000268622	Up
ENSMUSG00000100486	2.3953	-4.66096	2.13592	-2.18217	0.0290967	0.12374	Down
ENSMUSG00000015653	333.574	-1.02352	0.172411	-5.93647	2.91216e-09	3.15142e-07	Down
ENSMUSG00000015659	112.714	-0.764218	0.266918	-2.86312	0.00419488	0.0319465	Down
ENSMUSG00000019761	172.385	-0.770112	0.278166	-2.76853	0.00563096	0.0394529	Down
ENSMUSG00000021209	222.139	-0.847983	0.226187	-3.74904	0.00017751	0.00302132	Down
ENSMUSG00000062044	5.31881	5.91506	1.71636	3.44629	0.000568343	0.00724543	Up
ENSMUSG00000062040	181.248	0.59841	0.286808	2.08645	0.0369377	0.145819	Up
ENSMUSG00000056888	22.8126	-2.1815	0.910652	-2.39553	0.0165962	0.0840668	Down
ENSMUSG00000032350	15553.5	-0.757014	0.123279	-6.14067	8.21735e-10	1.01628e-07	Down
ENSMUSG00000028957	509.453	-1.18125	0.280937	-4.20467	2.61462e-05	0.000686987	Down
ENSMUSG00000086796	17.7769	-4.63443	0.946085	-4.89853	9.6556e-07	4.77664e-05	Down
ENSMUSG00000024660	166.475	-0.625209	0.282837	-2.21049	0.027071	0.117987	Down
ENSMUSG00000036306	10.965	6.95897	1.46558	4.74827	2.05163e-06	8.82062e-05	Up
ENSMUSG00000030465	872.327	-0.626156	0.166039	-3.77113	0.000162507	0.00282658	Down
ENSMUSG00000043391	295.135	-1.04164	0.236952	-4.39599	1.10271e-05	0.0003443	Down
ENSMUSG00000083027	7.03451	-6.21507	1.57858	-3.93712	8.24661e-05	0.00169434	Down
ENSMUSG00000042444	426.2	-0.65098	0.237159	-2.74491	0.00605273	0.0412895	Down
ENSMUSG00000042446	300.788	-0.73321	0.201536	-3.63812	0.000274636	0.00420138	Down
ENSMUSG00000078612	240.651	-0.833846	0.172031	-4.84708	1.25294e-06	5.91465e-05	Down
ENSMUSG00000036822	679.704	-0.655686	0.125672	-5.21743	1.81424e-07	1.1518e-05	Down
ENSMUSG00000086961	10.8392	-1.96026	0.860295	-2.27859	0.0226912	0.104264	Down
ENSMUSG00000097239	72.4404	2.00037	0.820431	2.43819	0.0147609	0.0776407	Up
ENSMUSG00000098893	2446.08	-1.43055	0.243506	-5.87478	4.23414e-09	4.3591e-07	Down
ENSMUSG00000051236	349.196	-1.12391	0.224929	-4.99674	5.83071e-07	3.102e-05	Down
ENSMUSG00000035557	66.0527	-1.19774	0.568023	-2.10862	0.0349772	0.141079	Down
ENSMUSG00000033318	2364.86	0.841203	0.214256	3.92616	8.63116e-05	0.00175255	Up
ENSMUSG00000071713	103.289	-0.620792	0.307759	-2.01714	0.0436811	0.162237	Down
ENSMUSG00000030664	77.9693	0.724341	0.343852	2.10655	0.0351563	0.141472	Up
ENSMUSG00000076441	328348	0.830992	0.160946	5.16317	2.42808e-07	1.48292e-05	Up
ENSMUSG00000037369	288.383	-0.683435	0.192667	-3.54723	0.000389305	0.00549237	Down
ENSMUSG00000037362	6.71311	-6.14763	1.59837	-3.84619	0.000119968	0.00224893	Down
ENSMUSG00000039782	993.291	-0.913949	0.269905	-3.38619	0.000708693	0.00857546	Down
ENSMUSG00000102611	31.4204	-0.962277	0.468834	-2.05249	0.0401221	0.153713	Down
ENSMUSG00000023505	316.294	-1.54166	0.273478	-5.63723	1.72811e-08	1.47594e-06	Down
ENSMUSG00000111654	3.61439	5.35731	1.89457	2.82772	0.00468802	0.0345809	Up
ENSMUSG00000022673	268.274	-0.838339	0.242311	-3.45977	0.000540635	0.0069668	Down
ENSMUSG00000022679	813.08	0.799995	0.147341	5.42954	5.65004e-08	4.22003e-06	Up
ENSMUSG00000025907	304.188	-0.737774	0.241469	-3.05536	0.00224793	0.0203876	Down
ENSMUSG00000029591	236.325	-0.626797	0.232797	-2.69246	0.00709264	0.0461332	Down
ENSMUSG00000029597	14183.4	1.05728	0.167507	6.31187	2.75686e-10	3.75052e-08	Up
ENSMUSG00000066687	1067.33	2.62744	0.134506	19.534	5.64434e-85	5.3751e-81	Up
ENSMUSG00000004035	6201.68	0.675859	0.141436	4.77855	1.76567e-06	7.83891e-05	Up
ENSMUSG00000028240	5622.58	-0.714295	0.220788	-3.2352	0.00121557	0.0129993	Down
ENSMUSG00000025898	118.92	-0.996334	0.251781	-3.95715	7.58498e-05	0.00158577	Down
ENSMUSG00000058579	83.5448	1.5954	0.432118	3.69205	0.000222454	0.00359666	Up
ENSMUSG00000055795	65.5648	0.933668	0.388304	2.40448	0.0161956	0.0828308	Up
ENSMUSG00000021597	20.5803	-1.38623	0.702265	-1.97395	0.0483879	0.174155	Down
ENSMUSG00000026743	923.338	0.694525	0.151	4.59951	4.23476e-06	0.00016327	Up
ENSMUSG00000026272	22596.3	0.779166	0.149313	5.21833	1.80542e-07	1.15105e-05	Up
ENSMUSG00000040990	63.3942	-0.752359	0.333724	-2.25444	0.0241688	0.108745	Down
ENSMUSG00000095134	35.2286	3.49338	0.72028	4.85003	1.23441e-06	5.91465e-05	Up
ENSMUSG00000034429	1674.01	-1.19147	0.584272	-2.03923	0.0414268	0.156831	Down
ENSMUSG00000040760	372.439	-0.593581	0.188884	-3.14257	0.00167474	0.0164926	Down
ENSMUSG00000056144	278.717	-0.677206	0.238211	-2.84289	0.00447071	0.0334704	Down
ENSMUSG00000094306	92.0271	-1.52551	0.382691	-3.98627	6.71201e-05	0.00144123	Down
ENSMUSG00000073489	185.122	-0.662124	0.214335	-3.0892	0.00200698	0.0187819	Down
ENSMUSG00000100037	20.1783	4.59898	1.66497	2.76219	0.00574145	0.0398803	Up
ENSMUSG00000112375	12.0187	1.77221	0.897352	1.97494	0.0482753	0.173908	Up
ENSMUSG00000049353	103.712	0.692258	0.324424	2.13381	0.0328587	0.134644	Up
ENSMUSG00000049685	107.035	1.21123	0.394683	3.06886	0.00214874	0.019803	Up
ENSMUSG00000073478	53.8223	0.892243	0.332131	2.68642	0.00722217	0.0466189	Up
ENSMUSG00000026941	47.5864	1.30106	0.426468	3.05077	0.00228256	0.0206526	Up
ENSMUSG00000043059	709.421	0.646465	0.209267	3.08919	0.00200704	0.0187819	Up
ENSMUSG00000108596	26.4912	-1.38569	0.633922	-2.1859	0.0288226	0.122957	Down
ENSMUSG00000039577	5.87039	6.05662	1.65623	3.65687	0.000255315	0.00396957	Up
ENSMUSG00000031016	323.53	-1.36473	0.217332	-6.27946	3.39756e-10	4.52517e-08	Down
ENSMUSG00000029417	484.022	-0.693549	0.200034	-3.46715	0.000526	0.00681047	Down
ENSMUSG00000032593	150.178	1.34883	0.25128	5.36783	7.96881e-08	5.68442e-06	Up
ENSMUSG00000045045	69.537	0.684578	0.321149	2.13165	0.0330352	0.135222	Up
ENSMUSG00000117048	3.5763	5.34337	1.89377	2.82155	0.00477919	0.0350498	Up
ENSMUSG00000024974	325.372	-0.752303	0.164469	-4.57412	4.78216e-06	0.000179647	Down
ENSMUSG00000043831	454.673	1.10962	0.189975	5.84087	5.19296e-09	5.15131e-07	Up
ENSMUSG00000080818	2.23793	-4.56279	2.18602	-2.08726	0.0368646	0.145684	Down
ENSMUSG00000040560	903.623	-0.606219	0.142611	-4.25086	2.12956e-05	0.000582766	Down
ENSMUSG00000026536	91.1959	-0.935313	0.292884	-3.19346	0.00140578	0.0144952	Down
ENSMUSG00000094145	36.7472	1.88544	0.692525	2.72256	0.00647777	0.0431685	Up
ENSMUSG00000046079	724.991	-2.69339	0.607687	-4.43221	9.32736e-06	0.00029857	Down
ENSMUSG00000112793	39.8582	-2.49242	0.519964	-4.79345	1.6394e-06	7.40452e-05	Down
ENSMUSG00000107605	59.4471	0.999483	0.424663	2.35359	0.0185931	0.0906849	Up
ENSMUSG00000095362	64.0764	-1.01374	0.38827	-2.6109	0.00903036	0.054932	Down
ENSMUSG00000001517	161.12	-2.30331	0.322927	-7.13261	9.84842e-13	2.64217e-10	Down
ENSMUSG00000113222	45.8472	1.0612	0.382337	2.77555	0.00551079	0.0388017	Up
ENSMUSG00000103680	47.9847	1.22542	0.362376	3.38161	0.000720619	0.00869766	Up
ENSMUSG00000039485	275.598	1.23755	0.340649	3.63291	0.000280237	0.00426992	Up
ENSMUSG00000022021	23.4753	-1.84679	0.634817	-2.90918	0.00362381	0.0288662	Down
ENSMUSG00000109297	29.4212	-1.41909	0.574202	-2.47141	0.0134582	0.07285	Down
ENSMUSG00000039167	246.851	-0.664693	0.232564	-2.85811	0.00426179	0.0323129	Down
ENSMUSG00000021708	5.75428	-5.92528	1.64923	-3.59276	0.000327198	0.00481876	Down
ENSMUSG00000021706	103.961	-0.73103	0.289364	-2.52633	0.011526	0.0652199	Down
ENSMUSG00000018486	105.535	0.836634	0.301784	2.77229	0.00556632	0.0390915	Up
ENSMUSG00000020076	943.862	-0.596626	0.217343	-2.74509	0.00604941	0.0412816	Down
ENSMUSG00000048330	17.1029	-3.4767	1.24856	-2.78457	0.0053599	0.0381055	Down
ENSMUSG00000030978	679.188	-0.724853	0.191576	-3.78363	0.000154559	0.00271813	Down
ENSMUSG00000045322	7.50695	-6.30895	1.63971	-3.84761	0.000119278	0.00224262	Down
ENSMUSG00000037474	48.6793	-2.52269	0.720305	-3.50225	0.000461341	0.00615827	Down
ENSMUSG00000027932	50.676	1.51924	0.450227	3.37439	0.000739794	0.00888405	Up
ENSMUSG00000021579	2.233	-4.55987	2.18637	-2.08559	0.0370159	0.145953	Down
ENSMUSG00000026042	198.794	-0.76319	0.26543	-2.8753	0.00403645	0.0311394	Down
ENSMUSG00000026043	2280.26	-0.734507	0.169686	-4.32862	1.50048e-05	0.000442386	Down
ENSMUSG00000031732	187.283	-1.0347	0.200428	-5.16248	2.43701e-07	1.48292e-05	Down
ENSMUSG00000049521	2387.03	0.667018	0.10465	6.37382	1.84377e-10	2.66034e-08	Up
ENSMUSG00000022347	81.299	2.23592	0.769038	2.90742	0.00364426	0.0289806	Up
ENSMUSG00000022346	282.189	0.777517	0.205199	3.78908	0.000151207	0.00267328	Up
ENSMUSG00000099250	2237.44	-2.35594	0.145069	-16.2402	2.62254e-59	8.32482e-56	Down
ENSMUSG00000042195	16.9742	3.61378	1.16731	3.09582	0.00196267	0.0185054	Up
ENSMUSG00000043572	181.017	1.59287	0.530045	3.00516	0.00265438	0.0229484	Up
ENSMUSG00000076031	8.2626	2.24844	0.908093	2.476	0.0132862	0.0721762	Up
ENSMUSG00000022601	225.561	-0.633647	0.230533	-2.74862	0.00598465	0.0409999	Down
ENSMUSG00000020812	109.848	0.871174	0.255418	3.41078	0.000647774	0.00803223	Up
ENSMUSG00000027589	552.38	0.602411	0.25332	2.37807	0.0174037	0.0868633	Up
ENSMUSG00000082743	8.03738	3.53137	1.35065	2.61458	0.00893367	0.0544134	Up
ENSMUSG00000098104	67.111	0.775719	0.333262	2.32766	0.0199304	0.0950887	Up
ENSMUSG00000081210	98.9571	1.09104	0.296726	3.67692	0.000236063	0.00374671	Up
ENSMUSG00000083500	6.55711	3.66004	1.46805	2.49313	0.0126624	0.0695811	Up
ENSMUSG00000099055	8.44658	2.71619	1.09938	2.47066	0.0134863	0.0729299	Up
ENSMUSG00000031245	605.711	-0.767467	0.169364	-4.53147	5.85759e-06	0.000208921	Down
ENSMUSG00000039706	107.97	-0.869608	0.265795	-3.27173	0.00106892	0.0118227	Down
ENSMUSG00000039701	111.554	-1.06018	0.284866	-3.72168	0.0001979	0.00329476	Down
ENSMUSG00000056476	71.5771	-2.56973	0.4339	-5.92239	3.17292e-09	3.39503e-07	Down
ENSMUSG00000022186	153.486	-0.964003	0.248009	-3.88697	0.000101504	0.00197875	Down
ENSMUSG00000038152	42.5647	-0.908818	0.432602	-2.10082	0.0356567	0.142822	Down
ENSMUSG00000038156	33.7379	-1.06638	0.520573	-2.04847	0.0405144	0.154861	Down
ENSMUSG00000038155	30061.6	-1.56321	0.513513	-3.04415	0.00233338	0.0209927	Down
ENSMUSG00000103922	73.1857	0.614447	0.310699	1.97763	0.047971	0.172963	Up
ENSMUSG00000103921	9.64558	2.01333	0.879359	2.28955	0.0220475	0.10212	Up
ENSMUSG00000025324	22.1193	-1.32455	0.588664	-2.2501	0.0244427	0.109601	Down
ENSMUSG00000039286	770.675	-0.84519	0.130487	-6.47721	9.34365e-11	1.45868e-08	Down
ENSMUSG00000071337	135.675	-0.876734	0.289247	-3.0311	0.00243667	0.0215755	Down
ENSMUSG00000018727	289.476	0.630716	0.23453	2.68927	0.00716078	0.0463999	Up
ENSMUSG00000060090	111.567	-0.868696	0.30032	-2.89257	0.00382103	0.0300601	Down
ENSMUSG00000071369	1241	0.704044	0.245635	2.86622	0.00415409	0.0317364	Up
ENSMUSG00000027217	126.585	-0.640341	0.267146	-2.39697	0.0165311	0.0839158	Down
ENSMUSG00000027210	98.1595	-0.961148	0.272263	-3.53022	0.00041522	0.00576405	Down
ENSMUSG00000040918	2246.59	0.781559	0.215253	3.63089	0.000282447	0.00429942	Up
ENSMUSG00000106930	160.109	0.651847	0.240483	2.71057	0.00671669	0.0444034	Up
ENSMUSG00000083344	13.0329	-1.38393	0.701355	-1.97322	0.0484701	0.174346	Down
ENSMUSG00000040270	124.685	-2.29315	0.340508	-6.73448	1.64513e-11	3.26387e-09	Down
ENSMUSG00000055497	9.67263	2.51373	1.09199	2.30197	0.0213367	0.0997249	Up
ENSMUSG00000015342	244.48	-0.720602	0.273767	-2.63218	0.00848396	0.0525652	Down
ENSMUSG00000051378	50.882	-2.27533	0.474618	-4.79402	1.63474e-06	7.40452e-05	Down
ENSMUSG00000086282	12.368	3.11283	1.2875	2.41773	0.0156177	0.0807643	Up
ENSMUSG00000066735	686.305	-1.78575	0.20442	-8.7357	2.42141e-18	1.18252e-15	Down
ENSMUSG00000055865	2.23759	-4.56259	2.15977	-2.11253	0.0346409	0.14024	Down
ENSMUSG00000020952	814.461	-0.750632	0.183764	-4.08476	4.41224e-05	0.00104133	Down
ENSMUSG00000072568	217.636	-0.903863	0.279382	-3.23522	0.0012155	0.0129993	Down
ENSMUSG00000104882	59.0201	1.42718	0.462146	3.08816	0.002014	0.0188177	Up
ENSMUSG00000021336	2172.63	0.645161	0.193425	3.33546	0.000851597	0.00983179	Up
ENSMUSG00000031093	6.87212	-6.18141	1.57228	-3.93151	8.4415e-05	0.0017177	Down
ENSMUSG00000105687	43.496	1.26748	0.442381	2.86514	0.0041683	0.0317935	Up
ENSMUSG00000025790	200.921	-0.628671	0.208615	-3.01355	0.00258211	0.0225075	Down
ENSMUSG00000029499	8663.53	0.62848	0.112797	5.57179	2.52138e-08	2.0435e-06	Up
ENSMUSG00000110279	3.73404	5.40577	2.02849	2.66493	0.00770055	0.0489698	Up
ENSMUSG00000110648	3.19503	-5.07653	1.95456	-2.59727	0.00939668	0.0563683	Down
ENSMUSG00000028369	34.5338	-1.44512	0.480879	-3.00517	0.00265432	0.0229484	Down
ENSMUSG00000020175	184.215	0.799234	0.248129	3.22104	0.00127724	0.0134997	Up
ENSMUSG00000020178	101.309	-0.769678	0.344604	-2.23351	0.0255152	0.112883	Down
ENSMUSG00000028364	75.3555	-0.808631	0.345141	-2.3429	0.0191344	0.0924096	Down
ENSMUSG00000018572	1393.1	0.722726	0.174504	4.1416	3.44897e-05	0.000851687	Up
ENSMUSG00000018570	5.10221	-5.75202	1.78392	-3.22437	0.00126248	0.0133802	Down
ENSMUSG00000039096	280.859	0.887348	0.17001	5.21938	1.79527e-07	1.15105e-05	Up
ENSMUSG00000021495	1715.49	1.01432	0.182908	5.54553	2.93058e-08	2.32566e-06	Up
ENSMUSG00000115300	80.3562	-0.742677	0.339231	-2.18929	0.0285755	0.122276	Down
ENSMUSG00000033066	91.4706	1.49422	0.654881	2.28167	0.0225089	0.103696	Up
ENSMUSG00000086370	68.5494	-0.664086	0.331973	-2.00042	0.0454546	0.166167	Down
ENSMUSG00000085772	39.238	1.07706	0.450105	2.39291	0.0167153	0.0845128	Up
ENSMUSG00000004552	54.1899	-2.5733	0.897319	-2.86777	0.00413379	0.0316193	Down
ENSMUSG00000074768	270404	0.666568	0.181507	3.67241	0.000240271	0.00379453	Up
ENSMUSG00000015522	1167.94	-0.587165	0.167358	-3.50845	0.000450726	0.00608401	Down
ENSMUSG00000082861	9.27612	1.94146	0.828306	2.34389	0.019084	0.0922574	Up
ENSMUSG00000081885	10.5001	-2.35189	1.03597	-2.27023	0.0231939	0.105581	Down
ENSMUSG00000041939	2546.71	0.648612	0.1166	5.56272	2.65604e-08	2.11861e-06	Up
ENSMUSG00000017830	1393.64	0.594748	0.107936	5.51021	3.58399e-08	2.80908e-06	Up
ENSMUSG00000061759	635.358	-0.847032	0.251264	-3.37109	0.000748722	0.00895738	Down
ENSMUSG00000057913	5.54136	5.97322	1.75891	3.39598	0.000683837	0.0083436	Up
ENSMUSG00000083907	17.2529	1.44736	0.627741	2.30567	0.0211293	0.0990518	Up
ENSMUSG00000038872	319.246	-0.608454	0.165578	-3.67472	0.000238112	0.00376668	Down
ENSMUSG00000018377	408.392	-0.686714	0.177318	-3.87279	0.000107599	0.00207212	Down
ENSMUSG00000053580	159.476	-0.822695	0.219514	-3.74779	0.000178398	0.00303372	Down
ENSMUSG00000021965	18.302	-2.02502	0.659873	-3.06881	0.00214915	0.019803	Down
ENSMUSG00000116158	5.67239	6.0077	1.69247	3.54967	0.000385713	0.00545703	Up
ENSMUSG00000019132	6636.73	-0.670809	0.118026	-5.68356	1.31916e-08	1.17956e-06	Down
ENSMUSG00000030790	52.0343	0.931546	0.388705	2.39654	0.0165508	0.083926	Up
ENSMUSG00000097772	142.27	0.925506	0.27628	3.34989	0.000808438	0.00949209	Up
ENSMUSG00000030243	231.385	-0.937308	0.260604	-3.59668	0.000322301	0.00476966	Down
ENSMUSG00000073535	4.14641	-5.45273	1.94315	-2.80613	0.00501402	0.0363107	Down
ENSMUSG00000031112	4.47518	-5.56259	1.75595	-3.16785	0.00153572	0.0154899	Down
ENSMUSG00000039323	24359.1	0.81597	0.136985	5.95665	2.57458e-09	2.86091e-07	Up
ENSMUSG00000062093	136.014	-0.785792	0.303363	-2.59027	0.00959008	0.0573063	Down
ENSMUSG00000021108	158.574	-0.58549	0.216041	-2.71009	0.00672655	0.0444159	Down
ENSMUSG00000032491	38.1083	0.986989	0.409357	2.41107	0.0159057	0.0818456	Up
ENSMUSG00000045725	5.16765	5.87295	1.69274	3.4695	0.000521428	0.00677429	Up
ENSMUSG00000024056	7.56078	-4.36081	2.03785	-2.13991	0.0323621	0.133298	Down
ENSMUSG00000024053	117.14	-0.826087	0.307896	-2.68301	0.00729639	0.0469801	Down
ENSMUSG00000117494	4.11937	5.54633	1.78578	3.10582	0.0018975	0.0180338	Up
ENSMUSG00000075025	5.1322	5.86385	1.80287	3.25251	0.00114389	0.0124139	Up
ENSMUSG00000075020	6.30285	-2.99523	1.44812	-2.06835	0.0386069	0.14994	Down
ENSMUSG00000040606	49.3489	1.04286	0.442719	2.35557	0.0184942	0.090318	Up
ENSMUSG00000082214	9.34358	2.28109	0.98243	2.32189	0.0202391	0.0959845	Up
ENSMUSG00000047379	540.301	2.84008	1.01537	2.7971	0.00515634	0.0371155	Up
ENSMUSG00000085637	4.96164	5.81515	1.70658	3.40748	0.000655648	0.00810348	Up
ENSMUSG00000070368	248.525	-1.22561	0.295876	-4.14231	3.43822e-05	0.000850445	Down
ENSMUSG00000048327	82.1076	-1.8199	0.431512	-4.21748	2.47043e-05	0.000660841	Down
ENSMUSG00000045441	287.354	-0.887403	0.171633	-5.17036	2.33641e-07	1.4401e-05	Down
ENSMUSG00000019338	971.547	-0.630777	0.150878	-4.1807	2.90611e-05	0.00074696	Down
ENSMUSG00000053870	312.221	-0.858476	0.249124	-3.44598	0.000568987	0.00724877	Down
ENSMUSG00000039699	42.7994	-1.1538	0.517611	-2.2291	0.0258074	0.114004	Down
ENSMUSG00000078937	118.386	3.53225	0.369173	9.56802	1.0897e-21	8.64769e-19	Up
ENSMUSG00000093405	52.8085	-0.972318	0.336167	-2.89237	0.0038235	0.030067	Down
ENSMUSG00000097577	34.6316	0.859785	0.427456	2.0114	0.0442831	0.163757	Up
ENSMUSG00000041219	85.4493	-1.57363	0.379333	-4.14842	3.34773e-05	0.000833548	Down
ENSMUSG00000108371	18.0856	4.44038	1.03584	4.28676	1.81301e-05	0.000511854	Up
ENSMUSG00000022102	179.316	0.676604	0.3315	2.04104	0.0412471	0.156504	Up
ENSMUSG00000025453	115.766	-0.596518	0.284832	-2.09428	0.0362351	0.144289	Down
ENSMUSG00000039208	253.913	0.764616	0.169443	4.51252	6.40605e-06	0.00022511	Up
ENSMUSG00000060019	693.792	0.753221	0.223581	3.36889	0.000754711	0.00901206	Up
ENSMUSG00000037443	5626.68	0.917662	0.201198	4.56098	5.09149e-06	0.000186845	Up
ENSMUSG00000019813	156.443	-0.748629	0.294349	-2.54334	0.01098	0.0629514	Down
ENSMUSG00000113113	178.946	0.648681	0.273719	2.36988	0.0177938	0.0881616	Up
ENSMUSG00000030161	19346.5	0.682774	0.194727	3.50632	0.000454357	0.00608985	Up
ENSMUSG00000042834	640.859	-0.7489	0.257186	-2.9119	0.00359242	0.0286521	Down
ENSMUSG00000026839	11296.4	1.04579	0.18673	5.60057	2.13647e-08	1.756e-06	Up
ENSMUSG00000029386	110.252	-0.804092	0.247132	-3.2537	0.00113914	0.0123977	Down
ENSMUSG00000029381	620.423	-0.66174	0.196479	-3.36799	0.00075718	0.00902457	Down
ENSMUSG00000032285	484.56	-0.646744	0.165733	-3.90233	9.52695e-05	0.00189011	Down
ENSMUSG00000044229	13.3927	-1.98144	0.967774	-2.04742	0.0406172	0.155029	Down
ENSMUSG00000044224	485.69	-0.804783	0.157386	-5.11343	3.16357e-07	1.85562e-05	Down
ENSMUSG00000106200	68.2703	2.02889	0.862907	2.35122	0.0187119	0.0911241	Up
ENSMUSG00000041763	799.544	-0.695041	0.122501	-5.67375	1.39703e-08	1.22617e-06	Down
ENSMUSG00000027715	171.91	-2.95334	0.334026	-8.84164	9.43211e-19	5.44375e-16	Down
ENSMUSG00000117813	16.0763	-1.70482	0.694035	-2.45639	0.014034	0.0750619	Down
ENSMUSG00000085286	3.51938	-5.21587	1.91154	-2.72862	0.00636	0.0426223	Down
ENSMUSG00000085280	4.04462	5.521	2.41457	2.28653	0.0222233	0.102684	Up
ENSMUSG00000098021	5.1322	5.86385	1.80287	3.25251	0.00114389	0.0124139	Up
ENSMUSG00000027316	4.79275	5.76511	1.7383	3.31653	0.000911433	0.0103739	Up
ENSMUSG00000054150	125.008	-0.610635	0.268141	-2.27729	0.0227688	0.104571	Down
ENSMUSG00000037730	145.231	-1.37455	0.31764	-4.32739	1.50885e-05	0.000444166	Down
ENSMUSG00000037731	304.261	-0.654743	0.284392	-2.30226	0.0213206	0.0997019	Down
ENSMUSG00000019699	78.2889	-1.67104	0.342732	-4.87566	1.08446e-06	5.29605e-05	Down
ENSMUSG00000055452	186.368	0.8669	0.255067	3.39871	0.000677041	0.00829206	Up
ENSMUSG00000020467	239.36	-0.617224	0.206246	-2.99266	0.00276561	0.0236524	Down
ENSMUSG00000020469	3.27614	5.21534	1.97119	2.64578	0.00815019	0.0510452	Up
ENSMUSG00000040812	2.05968	4.54632	2.21339	2.054	0.0399754	0.153409	Up
ENSMUSG00000102374	3.66964	-5.27649	1.89578	-2.78329	0.00538114	0.0381853	Down
ENSMUSG00000043542	26.6853	-2.06713	0.537433	-3.8463	0.000119913	0.00224893	Down
ENSMUSG00000028671	2785.58	-0.616316	0.22178	-2.77895	0.00545351	0.0385266	Down
ENSMUSG00000028678	44.5476	-1.49396	0.582388	-2.56523	0.0103108	0.0602392	Down
ENSMUSG00000100837	8.10598	1.85261	0.871641	2.12543	0.0335506	0.136832	Up
ENSMUSG00000038943	154.547	-2.12423	0.406583	-5.22458	1.74549e-07	1.13851e-05	Down
ENSMUSG00000087132	63.7019	1.11483	0.313559	3.55541	0.000377392	0.00536004	Up
ENSMUSG00000018648	147.311	0.816253	0.26862	3.03868	0.00237613	0.0212568	Up
ENSMUSG00000025170	27.6657	1.46555	0.679404	2.15711	0.030997	0.129212	Up
ENSMUSG00000032041	712.535	-1.6324	0.18225	-8.95693	3.33837e-19	1.98696e-16	Down
ENSMUSG00000060227	87.8687	-1.3097	0.316499	-4.13809	3.50203e-05	0.000860642	Down
ENSMUSG00000019997	463.513	0.620708	0.2195	2.82783	0.00468648	0.0345809	Up
ENSMUSG00000053291	842.348	0.612185	0.194073	3.1544	0.00160827	0.0160037	Up
ENSMUSG00000021416	3.53748	5.32772	2.55895	2.08199	0.0373432	0.14689	Up
ENSMUSG00000086666	2.55509	-4.75412	2.06842	-2.29843	0.0215372	0.100342	Down
ENSMUSG00000111941	8.7331	3.02662	1.38205	2.18995	0.0285281	0.1221	Up
ENSMUSG00000048200	193.817	0.667527	0.21313	3.13202	0.00173606	0.0169014	Up
ENSMUSG00000071796	80.689	1.65184	0.368916	4.47753	7.55103e-06	0.000255902	Up
ENSMUSG00000030559	49.2562	-2.65285	0.81297	-3.26316	0.00110178	0.0121018	Down
ENSMUSG00000031604	7924.61	0.704996	0.106648	6.61049	3.83057e-11	7.0076e-09	Up
ENSMUSG00000031600	1117.56	-0.589694	0.148365	-3.97462	7.04913e-05	0.00149687	Down
ENSMUSG00000031608	53.1936	-0.883666	0.342944	-2.57671	0.00997465	0.0587619	Down
ENSMUSG00000034382	3108.4	-0.745661	0.203524	-3.66374	0.000248556	0.00389309	Down
ENSMUSG00000029269	1113.07	0.742122	0.188628	3.93431	8.34352e-05	0.0017079	Up
ENSMUSG00000029260	12935.7	-0.909065	0.169938	-5.3494	8.82482e-08	6.17932e-06	Down
ENSMUSG00000105161	41.0666	1.06686	0.423166	2.52114	0.0116974	0.0657801	Up
ENSMUSG00000052155	320.693	-0.856571	0.224957	-3.80771	0.000140259	0.00252971	Down
ENSMUSG00000043773	56.974	-0.932021	0.412871	-2.25742	0.0239821	0.108289	Down
ENSMUSG00000068882	657.13	-0.748624	0.171704	-4.35998	1.30077e-05	0.000390764	Down
ENSMUSG00000035031	32897.8	-0.715428	0.204145	-3.50451	0.000457444	0.00612692	Down
ENSMUSG00000008193	44.4143	-0.995844	0.426835	-2.33309	0.0196434	0.0940965	Down
ENSMUSG00000006095	1646.25	0.604954	0.100097	6.04366	1.50654e-09	1.77121e-07	Up
ENSMUSG00000044694	12.3253	3.11398	1.02682	3.03263	0.00242432	0.021528	Up
ENSMUSG00000001376	177.634	-0.625547	0.246144	-2.54138	0.0110414	0.0631707	Down
ENSMUSG00000061863	34.745	0.838564	0.415188	2.01972	0.0434123	0.161617	Up
ENSMUSG00000040596	275.546	-2.31138	0.31836	-7.26027	3.86307e-13	1.14962e-10	Down
ENSMUSG00000085129	7.05971	-3.23198	1.40085	-2.30716	0.0210462	0.0987304	Down
ENSMUSG00000066072	27473	1.46855	0.281372	5.21925	1.79651e-07	1.15105e-05	Up
ENSMUSG00000066071	31996.8	-0.619748	0.189484	-3.27072	0.00107275	0.0118582	Down
ENSMUSG00000037003	2715.5	0.637703	0.157455	4.05007	5.12019e-05	0.00116904	Up
ENSMUSG00000026388	31.104	1.45887	0.581662	2.5081	0.0121381	0.0674416	Up
ENSMUSG00000109800	5.7998	3.01075	1.24336	2.42146	0.0154581	0.0802003	Up
ENSMUSG00000048126	377.243	-0.611444	0.275455	-2.21976	0.0264353	0.115931	Down
ENSMUSG00000048120	248.116	-0.753544	0.363581	-2.07256	0.0382129	0.148865	Down
ENSMUSG00000039632	210.077	0.671755	0.255831	2.62577	0.00864524	0.0531839	Up
ENSMUSG00000021278	4.94736	-5.70747	1.7912	-3.18639	0.00144063	0.0147517	Down
ENSMUSG00000021277	364.211	-2.57373	0.437976	-5.87641	4.1925e-09	4.33969e-07	Down
ENSMUSG00000021270	3993.74	-1.24008	0.18368	-6.75131	1.46512e-11	3.03312e-09	Down
ENSMUSG00000021273	14218.9	0.776484	0.14434	5.37954	7.46771e-08	5.38517e-06	Up
ENSMUSG00000031196	206.007	-0.707488	0.186548	-3.79252	0.000149124	0.00264249	Down
ENSMUSG00000106943	68.3014	0.754905	0.351954	2.1449	0.0319608	0.132188	Up
ENSMUSG00000021185	2757.87	0.90756	0.145312	6.24562	4.22134e-10	5.58331e-08	Up
ENSMUSG00000062017	3.44478	5.28787	1.91501	2.76127	0.00575768	0.0399056	Up
ENSMUSG00000020635	8.7036	-3.51383	1.31851	-2.665	0.00769874	0.0489698	Down
ENSMUSG00000028003	412.632	-1.2094	0.221515	-5.45967	4.7703e-08	3.67835e-06	Down
ENSMUSG00000028005	147.37	-0.617777	0.264461	-2.33599	0.019492	0.0936417	Down
ENSMUSG00000028009	4.01528	5.50849	2.44251	2.25526	0.0241168	0.108666	Up
ENSMUSG00000033105	5664.4	0.683215	0.186368	3.66595	0.000246422	0.00387559	Up
ENSMUSG00000033107	1660.5	-1.77918	0.203594	-8.73888	2.35434e-18	1.18002e-15	Down
ENSMUSG00000026678	658.142	-0.656189	0.119016	-5.51347	3.51825e-08	2.76895e-06	Down
ENSMUSG00000059027	199.587	0.597104	0.225762	2.64483	0.00817317	0.0511259	Up
ENSMUSG00000040860	85.8725	-1.28583	0.363735	-3.53508	0.000407647	0.00568378	Down
ENSMUSG00000007097	54.988	0.757889	0.360461	2.10255	0.0355049	0.142423	Up
ENSMUSG00000109005	5.59128	-5.88389	1.64625	-3.57413	0.000351401	0.00508956	Down
ENSMUSG00000004612	30.8085	-1.11552	0.534143	-2.08843	0.0367595	0.145555	Down
ENSMUSG00000096842	1326.71	1.30694	0.32679	3.99932	6.35234e-05	0.00138786	Up
ENSMUSG00000104405	19.6259	-1.7669	0.573103	-3.08304	0.00204898	0.0190924	Down
ENSMUSG00000034220	396.554	-0.593869	0.209141	-2.83956	0.00451753	0.0337283	Down
ENSMUSG00000048047	457.327	-0.655393	0.206662	-3.17133	0.00151742	0.0153809	Down
ENSMUSG00000046714	2.55838	-4.75582	2.09239	-2.27292	0.0230313	0.105218	Down
ENSMUSG00000035179	3.0706	5.12323	1.96901	2.60194	0.0092699	0.0558252	Up
ENSMUSG00000042417	32.4304	1.3921	0.440506	3.16023	0.00157646	0.0157945	Up
ENSMUSG00000024190	4736.25	0.755519	0.12711	5.94381	2.78477e-09	3.0482e-07	Up
ENSMUSG00000041293	443.987	-1.23936	0.427722	-2.89757	0.00376061	0.0297321	Down
ENSMUSG00000048600	9.9525	-3.42277	1.26651	-2.70252	0.00688169	0.0450563	Down
ENSMUSG00000055254	50.8292	1.23178	0.54557	2.25779	0.0239585	0.108215	Up
ENSMUSG00000000184	305.031	-0.870323	0.184607	-4.71446	2.42349e-06	0.000102345	Down
ENSMUSG00000113063	143.213	0.761361	0.273083	2.78802	0.00530319	0.0378491	Up
ENSMUSG00000083829	11.3333	-1.90212	0.80735	-2.35601	0.0184727	0.0902896	Down
ENSMUSG00000025780	773.047	-0.653468	0.161357	-4.04984	5.12523e-05	0.00116904	Down
ENSMUSG00000110350	68.4784	0.984305	0.316145	3.11346	0.00184908	0.0176714	Up
ENSMUSG00000110353	758.225	1.20075	0.234748	5.11504	3.13675e-07	1.84961e-05	Up
ENSMUSG00000037824	1340.28	-1.81538	0.199095	-9.11814	7.64213e-20	5.01904e-17	Down
ENSMUSG00000061371	63.0935	-1.19555	0.337745	-3.53981	0.00040042	0.00562004	Down
ENSMUSG00000101693	12.0052	-1.53817	0.777131	-1.97929	0.0477829	0.172428	Down
ENSMUSG00000072768	3.35084	-5.14536	1.96696	-2.61589	0.00889957	0.0542578	Down
ENSMUSG00000037313	143.417	-1.14958	0.366372	-3.13773	0.00170261	0.0166724	Down
ENSMUSG00000042759	93.3593	-1.29217	0.63769	-2.02632	0.0427319	0.159865	Down
ENSMUSG00000027876	8.47199	2.48992	1.05914	2.35089	0.0187287	0.0911588	Up
ENSMUSG00000102644	203.64	0.650441	0.195011	3.33541	0.000851751	0.00983179	Up
ENSMUSG00000021028	88.1213	-0.682619	0.277454	-2.46029	0.0138823	0.0745006	Down
ENSMUSG00000029569	540.584	-1.2017	0.375054	-3.20407	0.001355	0.0140946	Down
ENSMUSG00000028211	1269.62	0.689703	0.261421	2.63828	0.00833265	0.0518979	Up
ENSMUSG00000027469	135.073	-2.23016	0.416993	-5.34819	8.8836e-08	6.1977e-06	Down
ENSMUSG00000081205	35.7523	-0.909918	0.448947	-2.02678	0.0426849	0.159818	Down
ENSMUSG00000080783	149.295	0.616121	0.254401	2.42185	0.0154417	0.0801808	Up
ENSMUSG00000024844	1990.37	-0.839961	0.119628	-7.02146	2.19569e-12	5.50252e-10	Down
ENSMUSG00000030867	140.771	-2.60399	0.381827	-6.81982	9.11542e-12	1.97287e-09	Down
ENSMUSG00000004798	2768.72	-0.722423	0.10791	-6.6947	2.16114e-11	4.20011e-09	Down
ENSMUSG00000005774	426.345	-0.927285	0.179506	-5.16577	2.39454e-07	1.47117e-05	Down
ENSMUSG00000040133	5.59033	-5.88366	1.64437	-3.57807	0.000346136	0.00504014	Down
ENSMUSG00000008932	3.19339	-5.07585	1.95117	-2.60144	0.00928326	0.0558252	Down
ENSMUSG00000034412	685.596	0.671773	0.149596	4.49058	7.10282e-06	0.000243748	Up
ENSMUSG00000002489	43.5032	-0.86581	0.403865	-2.14381	0.0320481	0.132365	Down
ENSMUSG00000112007	5.65269	-2.84593	1.31241	-2.16848	0.0301221	0.126842	Down
ENSMUSG00000040287	16.1605	2.30337	1.00049	2.30224	0.0213214	0.0997019	Up
ENSMUSG00000040283	173.591	-0.718137	0.225288	-3.18764	0.00143437	0.0147034	Down
ENSMUSG00000113843	4.81192	5.77035	1.71644	3.36182	0.00077431	0.00915958	Up
ENSMUSG00000105868	33.0346	-5.57315	1.3673	-4.07603	4.5812e-05	0.00107191	Down
ENSMUSG00000025245	171.283	-0.728422	0.34775	-2.09467	0.0362	0.14421	Down
ENSMUSG00000025240	661.918	-1.51757	0.237017	-6.40279	1.52565e-10	2.23519e-08	Down
ENSMUSG00000023953	245.252	-0.593068	0.233256	-2.54256	0.0110043	0.0629959	Down
ENSMUSG00000053219	186.524	1.09067	0.37794	2.88583	0.00390378	0.030509	Up
ENSMUSG00000103731	29.316	-1.39866	0.470882	-2.97029	0.00297517	0.0249406	Down
ENSMUSG00000076928	41.2273	-1.07504	0.427112	-2.517	0.0118359	0.0663998	Down
ENSMUSG00000079942	371.592	0.912596	0.256517	3.55765	0.000374192	0.00533848	Up
ENSMUSG00000019917	429.988	-0.680953	0.161228	-4.22355	2.40489e-05	0.000646029	Down
ENSMUSG00000103711	927.983	0.791949	0.166756	4.74915	2.04269e-06	8.80207e-05	Up
ENSMUSG00000064120	4835.94	1.00228	0.202805	4.94209	7.72889e-07	3.9465e-05	Up
ENSMUSG00000064125	84.0364	-0.772863	0.382383	-2.02118	0.0432616	0.161308	Down
ENSMUSG00000045007	44.2731	-1.44992	0.425896	-3.4044	0.000663085	0.0081689	Down
ENSMUSG00000096221	38.6736	1.50833	0.448824	3.36062	0.000777685	0.00918276	Up
ENSMUSG00000036768	12.3046	-6.04021	1.40236	-4.30717	1.65354e-05	0.000472874	Down
ENSMUSG00000113019	6.06598	-6.00154	1.64298	-3.65284	0.00025936	0.00401608	Down
ENSMUSG00000026200	104.983	0.902274	0.375955	2.39995	0.0163972	0.0834138	Up
ENSMUSG00000071714	88.5329	-1.10439	0.364026	-3.03381	0.00241485	0.0214916	Down
ENSMUSG00000026207	42.7996	0.961013	0.413892	2.32189	0.0202386	0.0959845	Up
ENSMUSG00000030087	10829.2	0.680924	0.127472	5.34174	9.20591e-08	6.39911e-06	Up
ENSMUSG00000030088	136651	0.60193	0.120226	5.00667	5.53784e-07	2.96274e-05	Up
ENSMUSG00000031938	11606.7	-0.978719	0.259214	-3.77572	0.000159547	0.00278528	Down
ENSMUSG00000003534	203.018	-0.755554	0.224451	-3.36623	0.000762039	0.00906545	Down
ENSMUSG00000104876	7.34699	-6.27789	1.55736	-4.03111	5.5514e-05	0.00125275	Down
ENSMUSG00000102432	38.4932	-0.878147	0.40173	-2.18591	0.028822	0.122957	Down
ENSMUSG00000045039	892.697	-0.609217	0.211076	-2.88625	0.00389864	0.0305068	Down
ENSMUSG00000021613	19.6263	2.11985	1.04701	2.02467	0.0429017	0.160427	Up
ENSMUSG00000032656	63.8477	-0.633142	0.307321	-2.0602	0.0393798	0.152043	Down
ENSMUSG00000086502	7.06759	-3.23479	1.38484	-2.33585	0.0194991	0.0936417	Down
ENSMUSG00000117038	16.037	2.74356	1.35095	2.03084	0.0422714	0.158707	Up
ENSMUSG00000090610	3571.33	0.640157	0.207134	3.09055	0.00199784	0.0187199	Up
ENSMUSG00000061527	258.547	-1.17861	0.240737	-4.89585	9.78806e-07	4.81714e-05	Down
ENSMUSG00000022176	4.48037	-5.56415	1.81972	-3.05769	0.00223051	0.0203459	Down
ENSMUSG00000031292	110.372	-0.902996	0.273669	-3.29959	0.000968262	0.0108928	Down
ENSMUSG00000002699	201.221	-0.845786	0.342049	-2.4727	0.0134096	0.0726597	Down
ENSMUSG00000001520	17.3714	1.32409	0.649251	2.03941	0.0414093	0.156827	Up
ENSMUSG00000097402	2.22809	4.6599	2.15921	2.15815	0.030916	0.128987	Up
ENSMUSG00000036281	420.181	0.709188	0.171326	4.13939	3.48228e-05	0.000856892	Up
ENSMUSG00000102145	10.373	2.4549	0.886657	2.76872	0.00562773	0.03945	Up
ENSMUSG00000052040	2990.68	0.751024	0.171178	4.3874	1.14715e-05	0.000355262	Up
ENSMUSG00000039115	689.189	-0.830235	0.191977	-4.32466	1.52765e-05	0.000449007	Down
ENSMUSG00000039116	63.9184	-0.750981	0.342191	-2.19462	0.0281907	0.121146	Down
ENSMUSG00000021750	28.2705	8.32432	1.44174	5.77379	7.75065e-09	7.20093e-07	Up
ENSMUSG00000106241	3.7447	5.40981	1.87637	2.88313	0.00393749	0.0306596	Up
ENSMUSG00000053398	29.3116	-1.35679	0.534748	-2.53725	0.0111728	0.0637116	Down
ENSMUSG00000022816	243.09	-0.664455	0.304577	-2.18157	0.0291416	0.123888	Down
ENSMUSG00000054555	7.35296	-6.27896	1.5549	-4.03818	5.38671e-05	0.00121847	Down
ENSMUSG00000004698	17.7425	-1.29616	0.636402	-2.0367	0.0416805	0.157421	Down
ENSMUSG00000031762	792.149	2.8408	0.588249	4.82925	1.37051e-06	6.38209e-05	Up
ENSMUSG00000031765	2346.75	2.29411	0.721523	3.17954	0.0014751	0.0150135	Up
ENSMUSG00000023064	10.2933	-2.72403	1.32588	-2.05452	0.0399256	0.153409	Down
ENSMUSG00000039958	1518.58	-1.74036	0.28326	-6.14405	8.04425e-10	1.00138e-07	Down
ENSMUSG00000059897	75.8365	-0.925256	0.338793	-2.73103	0.00631363	0.0424011	Down
ENSMUSG00000059890	2611.3	-0.734625	0.175831	-4.17801	2.94076e-05	0.000753832	Down
ENSMUSG00000034842	52.6848	-0.789335	0.386147	-2.04413	0.0409406	0.155837	Down
ENSMUSG00000032449	88.398	-0.884576	0.308351	-2.86873	0.00412122	0.0315739	Down
ENSMUSG00000114246	2.5518	-4.75242	2.09262	-2.27104	0.0231446	0.105482	Down
ENSMUSG00000114247	106.926	0.880499	0.381746	2.3065	0.0210825	0.0988764	Up
ENSMUSG00000032440	1751.13	-0.603484	0.122067	-4.94387	7.65875e-07	3.9212e-05	Down
ENSMUSG00000101678	46.1289	2.51678	0.496064	5.07349	3.90577e-07	2.22058e-05	Up
ENSMUSG00000041567	5468.26	-0.95837	0.231274	-4.14387	3.41492e-05	0.000845781	Down
ENSMUSG00000024579	76.3525	-0.920552	0.405239	-2.27163	0.0231089	0.105472	Down
ENSMUSG00000082516	22.8454	1.79571	0.57148	3.14221	0.00167676	0.0164957	Up
ENSMUSG00000098014	175.925	-0.743357	0.279718	-2.65753	0.00787163	0.0497753	Down
[truncated: 601 more rows]
