# Supplementary material for: MDIG-mediated H3K9me3 demethylation upregulates Myc by activating OTX2 and facilitates liver regeneration
Source: Signal Transduct Target Ther. 2023 Sep 15;8:351. doi: 10.1038/s41392-023-01575-5 (PMC10502063; doi:10.1038/s41392-023-01575-5)
Supplement: Supplementary file 3 — Supplementary Tabe S2 [file 41392_2023_1575_MOESM3_ESM.xlsx]

## Sheet: Supplementary Table S2
Supplementary Table S2. Information of differential expressed genes of livers at 36h after PH from the RNA-seq analysis.
Gene_id	BaseMean	Log2FC	stat	pval	padj	up_down
ENSMUSG00000118471	52.1596	-9.09535	-7.36775	1.74e-13	7.05e-11	Down
ENSMUSG00000076236	228.111	-7.7752	-12.3519	4.75e-35	1.14e-31	Down
ENSMUSG00000047369	14.5316	-7.25205	-5.16981	2.34e-07	2.7e-05	Down
ENSMUSG00000007034	13.3172	-7.12572	-5.09714	3.45e-07	3.6e-05	Down
ENSMUSG00000051361	12.4087	-7.02338	-4.92565	8.41e-07	7.54e-05	Down
ENSMUSG00000073415	12.151	-6.99254	-4.00855	6.11e-05	0.00216555	Down
ENSMUSG00000116220	11.5956	-6.92576	-4.87486	1.09e-06	9.46e-05	Down
ENSMUSG00000093656	10.5901	-6.79551	-4.69363	2.68e-06	0.000200315	Down
ENSMUSG00000112265	10.3792	-6.76698	-4.51976	6.19e-06	0.000374318	Down
ENSMUSG00000023484	10.105	-6.728	-4.59174	4.4e-06	0.00028861	Down
ENSMUSG00000098041	10.0475	-6.71859	-4.5341	5.79e-06	0.000356548	Down
ENSMUSG00000097639	9.39971	-6.62254	-4.45253	8.49e-06	0.000471342	Down
ENSMUSG00000028391	8.70511	-6.51255	-4.34295	1.41e-05	0.000694047	Down
ENSMUSG00000023064	8.43731	-6.46687	-4.09424	4.24e-05	0.00162174	Down
ENSMUSG00000032671	8.39167	-6.45961	-4.31333	1.61e-05	0.000764831	Down
ENSMUSG00000040836	8.05986	-6.40165	-4.22822	2.36e-05	0.00102283	Down
ENSMUSG00000033342	8.04465	-6.39913	-4.16662	3.09e-05	0.00128123	Down
ENSMUSG00000102805	7.7762	-6.34943	-4.16955	3.05e-05	0.00126765	Down
ENSMUSG00000081789	7.74134	-6.3435	-4.09191	4.28e-05	0.00163481	Down
ENSMUSG00000074403	7.72557	-6.34078	-4.09059	4.3e-05	0.00163846	Down
ENSMUSG00000072944	7.69704	-6.33391	-3.74504	0.000180366	0.00482713	Down
ENSMUSG00000010142	7.63119	-6.32207	-4.09633	4.2e-05	0.00161038	Down
ENSMUSG00000040728	7.52103	-6.30048	-3.93022	8.49e-05	0.00274832	Down
ENSMUSG00000066537	7.5166	-6.29966	-3.95939	7.51e-05	0.00253986	Down
ENSMUSG00000022203	7.44504	-6.28688	-4.0979	4.17e-05	0.00160923	Down
ENSMUSG00000030351	7.40954	-6.2805	-3.93061	8.47e-05	0.00274832	Down
ENSMUSG00000027869	7.28152	-6.25481	-2.21043	0.0270753	0.144135	Down
ENSMUSG00000078875	7.22847	-6.24514	-3.8755	0.000106407	0.00326832	Down
ENSMUSG00000068860	7.16138	-6.23027	-3.99127	6.57e-05	0.00229549	Down
ENSMUSG00000096960	7.1101	-6.22077	-3.98302	6.8e-05	0.00235091	Down
ENSMUSG00000029923	7.09738	-6.21836	-3.86896	0.0001093	0.00333061	Down
ENSMUSG00000078879	7.0247	-6.20237	-2.17701	0.02948	0.151342	Down
ENSMUSG00000049526	6.99737	-6.19694	-3.94385	8.02e-05	0.00264596	Down
ENSMUSG00000094091	6.98787	-6.19514	-3.95866	7.54e-05	0.00253986	Down
ENSMUSG00000114796	6.95052	-6.18806	-3.95995	7.5e-05	0.00253953	Down
ENSMUSG00000037509	6.78337	-6.15309	-3.89124	9.97e-05	0.00311862	Down
ENSMUSG00000028036	6.78337	-6.15309	-3.89124	9.97e-05	0.00311862	Down
ENSMUSG00000112276	6.67128	-6.12822	-3.88519	0.00010225	0.00316628	Down
ENSMUSG00000025091	6.44135	-6.07829	-2.72649	0.00640128	0.057419	Down
ENSMUSG00000114404	6.38126	-6.06372	-3.63417	0.000278877	0.00651333	Down
ENSMUSG00000021388	6.37498	-6.06231	-3.724	0.00019609	0.00509728	Down
ENSMUSG00000051727	6.21411	-6.02548	-3.68663	0.00022724	0.00563118	Down
ENSMUSG00000050097	6.17104	-6.01625	-3.71938	0.000199711	0.00517565	Down
ENSMUSG00000033949	6.16348	-6.01462	-3.73977	0.000184191	0.00489479	Down
ENSMUSG00000081865	6.16155	-6.01421	-3.70519	0.000211236	0.00534552	Down
ENSMUSG00000030699	6.15019	-6.01172	-3.65796	0.000254232	0.00609455	Down
ENSMUSG00000080115	6.09381	-5.99681	-3.45013	0.000560326	0.0106312	Down
ENSMUSG00000022548	6.06024	-5.98923	-3.61426	0.000301205	0.00686733	Down
ENSMUSG00000067006	6.00261	-5.97652	-3.62649	0.000287294	0.00666146	Down
ENSMUSG00000105517	5.9849	-5.9726	-3.64594	0.000266412	0.00629181	Down
ENSMUSG00000086843	5.88931	-5.94811	-3.63373	0.000279348	0.00651333	Down
ENSMUSG00000056632	5.7443	-5.91188	-3.55879	0.000372573	0.00798921	Down
ENSMUSG00000063535	5.67531	-5.89577	-3.42086	0.000624232	0.011413	Down
ENSMUSG00000106303	5.57079	-5.86792	-3.52626	0.000421474	0.00871501	Down
ENSMUSG00000083534	5.53594	-5.8596	-3.43113	0.000601069	0.0111495	Down
ENSMUSG00000111905	5.53473	-5.8593	-3.51951	0.000432345	0.0088726	Down
ENSMUSG00000113425	5.50937	-5.85322	-3.49225	0.000478967	0.00958234	Down
ENSMUSG00000067916	5.22571	-5.77626	-3.46413	0.000531956	0.0102717	Down
ENSMUSG00000044867	5.21114	-5.77258	-3.43513	0.00059226	0.0110397	Down
ENSMUSG00000021749	5.144	-5.75424	-2.51621	0.0118625	0.0863078	Down
ENSMUSG00000082389	5.08456	-5.73643	-3.05763	0.00223094	0.0278227	Down
ENSMUSG00000086930	5.06299	-5.73073	-3.40894	0.000652159	0.0117882	Down
ENSMUSG00000078896	5.03884	-5.72394	-2.41834	0.0155916	0.102651	Down
ENSMUSG00000050711	4.99456	-5.71166	-2.48423	0.0129832	0.0912981	Down
ENSMUSG00000033765	4.95026	-5.69728	-3.1863	0.00144107	0.0203046	Down
ENSMUSG00000051703	4.92747	-5.69103	-3.33957	0.000839077	0.0141745	Down
ENSMUSG00000044626	4.91484	-5.68762	-3.31741	0.000908567	0.0149141	Down
ENSMUSG00000031919	4.91226	-5.68695	-3.2948	0.00098492	0.0157306	Down
ENSMUSG00000039496	4.90976	-5.68626	-3.33864	0.000841903	0.0141972	Down
ENSMUSG00000018919	4.88127	-5.67855	-3.29277	0.000992045	0.0158082	Down
ENSMUSG00000034156	4.87427	-5.67657	-3.17917	0.00147699	0.0206799	Down
ENSMUSG00000006720	4.8021	-5.65318	-3.14658	0.00165194	0.0222997	Down
ENSMUSG00000030048	4.78689	-5.64894	-3.13851	0.0016981	0.0226897	Down
ENSMUSG00000109455	4.74576	-5.6374	-3.29822	0.00097301	0.0155828	Down
ENSMUSG00000087179	4.58239	-5.587	-3.2326	0.00122671	0.0181916	Down
ENSMUSG00000107216	4.45766	-5.54627	-3.16265	0.00156338	0.0215767	Down
ENSMUSG00000037944	4.43738	-5.54025	-3.16092	0.0015727	0.0216328	Down
ENSMUSG00000055976	4.43738	-5.54025	-3.16092	0.0015727	0.0216328	Down
ENSMUSG00000032118	4.39938	-5.5288	-3.04794	0.00230418	0.0284023	Down
ENSMUSG00000048402	4.39938	-5.5288	-3.04794	0.00230418	0.0284023	Down
ENSMUSG00000101308	4.31708	-5.49964	-3.00742	0.00263472	0.0310493	Down
ENSMUSG00000020067	4.31201	-5.49808	-3.00681	0.00264002	0.0310543	Down
ENSMUSG00000059336	4.29937	-5.49408	-3.09259	0.00198418	0.0255457	Down
ENSMUSG00000108709	4.29937	-5.49408	-3.09259	0.00198418	0.0255457	Down
ENSMUSG00000068962	4.13979	-5.43954	-3.03102	0.00243726	0.0294598	Down
ENSMUSG00000117992	4.12522	-5.43487	-3.03945	0.00237012	0.0288982	Down
ENSMUSG00000007591	4.12522	-5.43487	-3.03945	0.00237012	0.0288982	Down
ENSMUSG00000031647	4.12079	-5.43345	-3.05424	0.00225629	0.0279298	Down
ENSMUSG00000112593	4.09294	-5.42448	-3.01	0.00261247	0.0309152	Down
ENSMUSG00000078901	4.03849	-5.40338	-2.22928	0.0257955	0.140025	Down
ENSMUSG00000027938	3.94921	-5.37248	-2.95963	0.00308011	0.0347395	Down
ENSMUSG00000025739	3.94857	-5.37229	-2.98169	0.00286661	0.0330136	Down
ENSMUSG00000105891	3.94728	-5.37185	-2.92547	0.00343941	0.0371472	Down
ENSMUSG00000115837	3.82449	-5.32518	-2.83452	0.0045895	0.045409	Down
ENSMUSG00000110649	3.8137	-5.32139	-2.92441	0.00345111	0.0372525	Down
ENSMUSG00000115247	3.80863	-5.31964	-2.92374	0.00345849	0.0373111	Down
ENSMUSG00000009350	3.8042	-5.31811	-2.92904	0.0034001	0.0369314	Down
ENSMUSG00000033906	3.8042	-5.31811	-2.92904	0.0034001	0.0369314	Down
ENSMUSG00000033900	3.8042	-5.31811	-2.92904	0.0034001	0.0369314	Down
ENSMUSG00000055717	3.8042	-5.31811	-2.92904	0.0034001	0.0369314	Down
ENSMUSG00000109584	3.8042	-5.31811	-2.92904	0.0034001	0.0369314	Down
ENSMUSG00000045942	3.8042	-5.31811	-2.92904	0.0034001	0.0369314	Down
ENSMUSG00000021032	3.8042	-5.31811	-2.92904	0.0034001	0.0369314	Down
ENSMUSG00000116852	3.79028	-5.31327	-2.91091	0.00360377	0.0382946	Down
ENSMUSG00000055560	3.78649	-5.31189	-2.8287	0.00467381	0.0460298	Down
ENSMUSG00000104324	3.78392	-5.31102	-2.8283	0.00467964	0.0460635	Down
ENSMUSG00000099708	3.76621	-5.30478	-2.82557	0.0047197	0.0463784	Down
ENSMUSG00000086191	3.74592	-5.29671	-2.16797	0.0301611	0.153519	Down
ENSMUSG00000029168	3.74592	-5.29671	-2.16797	0.0301611	0.153519	Down
ENSMUSG00000023084	27.8079	-5.2967	-5.47121	4.47e-08	6.47e-06	Down
ENSMUSG00000044303	3.7105	-5.28341	-2.08973	0.0366421	0.173561	Down
ENSMUSG00000029811	3.68141	-5.27026	-2.13042	0.033137	0.162366	Down
ENSMUSG00000050447	3.67883	-5.26874	-2.78416	0.00536659	0.0507092	Down
ENSMUSG00000074235	3.65476	-5.25999	-2.84633	0.00442262	0.0443795	Down
ENSMUSG00000103200	3.65098	-5.25861	-2.84577	0.00443041	0.044411	Down
ENSMUSG00000046186	3.64084	-5.25495	-2.85705	0.00427603	0.0433718	Down
ENSMUSG00000047428	3.6377	-5.25377	-2.72875	0.00635748	0.0570816	Down
ENSMUSG00000022056	3.63577	-5.25312	-2.84351	0.00446199	0.0445873	Down
ENSMUSG00000103973	3.61234	-5.24452	-2.77326	0.00554986	0.0518005	Down
ENSMUSG00000064791	19.5332	-5.19722	-5.20133	1.98e-07	2.31e-05	Down
ENSMUSG00000018211	3.49647	-5.19608	-2.78096	0.00541986	0.0509606	Down
ENSMUSG00000082433	3.49647	-5.19608	-2.78096	0.00541986	0.0509606	Down
ENSMUSG00000052482	3.48697	-5.1925	-2.78633	0.00533093	0.0504472	Down
ENSMUSG00000042414	3.47876	-5.18936	-2.72081	0.00651225	0.0582505	Down
ENSMUSG00000034813	3.46991	-5.1859	-2.58705	0.00968022	0.0752579	Down
ENSMUSG00000112139	3.46733	-5.18502	-2.71878	0.00655222	0.058449	Down
ENSMUSG00000022683	3.46733	-5.18502	-2.71878	0.00655222	0.058449	Down
ENSMUSG00000085184	3.46733	-5.18502	-2.71878	0.00655222	0.058449	Down
ENSMUSG00000086152	3.4534	-5.17963	-2.66839	0.00762158	0.0642148	Down
ENSMUSG00000107505	3.37239	-5.14291	-2.58386	0.00977028	0.0757901	Down
ENSMUSG00000081800	3.3521	-5.13476	-2.66599	0.00767617	0.0645514	Down
ENSMUSG00000029054	3.3426	-5.13098	-2.69536	0.00703136	0.060796	Down
ENSMUSG00000057697	3.3154	-5.12015	-2.65082	0.0080296	0.0664703	Down
ENSMUSG00000099634	3.3154	-5.12015	-2.65082	0.0080296	0.0664703	Down
ENSMUSG00000023132	3.22673	-5.07961	-1.99653	0.0458762	0.198459	Down
ENSMUSG00000035403	3.19131	-5.06429	-1.98761	0.0468546	0.200763	Down
ENSMUSG00000103006	3.18874	-5.06281	-2.59973	0.00932963	0.0736739	Down
ENSMUSG00000005357	3.18874	-5.06281	-2.59973	0.00932963	0.0736739	Down
ENSMUSG00000104873	3.18874	-5.06281	-2.59973	0.00932963	0.0736739	Down
ENSMUSG00000104633	3.17988	-5.0591	-2.63165	0.00849723	0.0692907	Down
ENSMUSG00000087054	3.17924	-5.05885	-2.62323	0.00871017	0.0703343	Down
ENSMUSG00000044377	3.17481	-5.057	-2.63685	0.00836787	0.0686755	Down
ENSMUSG00000015852	3.17103	-5.05542	-2.5961	0.00942892	0.0740081	Down
ENSMUSG00000018844	3.17103	-5.05542	-2.5961	0.00942892	0.0740081	Down
ENSMUSG00000046714	3.17038	-5.05516	-2.63598	0.00838943	0.0687638	Down
ENSMUSG00000067231	3.16845	-5.05438	-2.52101	0.0117019	0.0853021	Down
ENSMUSG00000052525	3.16845	-5.05438	-2.52101	0.0117019	0.0853021	Down
ENSMUSG00000083186	3.16531	-5.05305	-2.63498	0.00841423	0.0689375	Down
ENSMUSG00000039521	3.15517	-5.04881	-2.5884	0.00964237	0.0751028	Down
ENSMUSG00000048416	3.15074	-5.04695	-2.59191	0.00954452	0.0744621	Down
ENSMUSG00000087365	3.15074	-5.04695	-2.59191	0.00954452	0.0744621	Down
ENSMUSG00000043313	3.15074	-5.04695	-2.59191	0.00954452	0.0744621	Down
ENSMUSG00000051503	3.15074	-5.04695	-2.59191	0.00954452	0.0744621	Down
ENSMUSG00000118423	3.03044	-4.9893	-2.52886	0.0114432	0.0841549	Down
ENSMUSG00000097271	3.02537	-4.98709	-2.52774	0.0114801	0.084232	Down
ENSMUSG00000103486	3.02537	-4.98709	-2.52774	0.0114801	0.084232	Down
ENSMUSG00000097636	3.01716	-4.98347	-2.5259	0.0115401	0.0844741	Down
ENSMUSG00000045031	3.01016	-4.98043	-2.4639	0.0137435	0.09483	Down
ENSMUSG00000089686	3.00766	-4.9793	-2.52378	0.0116101	0.0848267	Down
ENSMUSG00000033544	2.97917	-4.96665	-2.4566	0.0140259	0.0961662	Down
ENSMUSG00000078688	5809.68	-4.9537	-2.12082	0.0339372	0.164747	Down
ENSMUSG00000112288	2.86708	-4.90951	-2.45552	0.014068	0.0963727	Down
ENSMUSG00000041608	2.8633	-4.90775	-2.44937	0.0143106	0.0973711	Down
ENSMUSG00000026994	2.86201	-4.90717	-2.44906	0.014323	0.0973862	Down
ENSMUSG00000056145	2.8443	-4.89895	-2.44474	0.0144957	0.0983219	Down
ENSMUSG00000102570	2.84301	-4.89838	-2.44443	0.0145083	0.098357	Down
ENSMUSG00000020990	2.83415	-4.89425	-2.44225	0.0145959	0.0986098	Down
ENSMUSG00000090779	2.82401	-4.88941	-2.34786	0.0188817	0.115738	Down
ENSMUSG00000082550	2.70371	-4.82505	-2.3754	0.0175297	0.110572	Down
ENSMUSG00000067189	2.70371	-4.82505	-2.3754	0.0175297	0.110572	Down
ENSMUSG00000113681	2.70371	-4.82505	-2.3754	0.0175297	0.110572	Down
ENSMUSG00000090322	2.67522	-4.81104	-2.33691	0.0194436	0.118008	Down
ENSMUSG00000081282	2.65244	-4.79951	-2.22766	0.025903	0.140279	Down
ENSMUSG00000095788	2.54164	-4.73599	-2.26481	0.0235243	0.131921	Down
ENSMUSG00000079177	2.53528	-4.73271	-2.26622	0.023438	0.131592	Down
ENSMUSG00000004267	2.53528	-4.73271	-2.26622	0.023438	0.131592	Down
ENSMUSG00000106927	2.53528	-4.73271	-2.26622	0.023438	0.131592	Down
ENSMUSG00000097463	2.53528	-4.73271	-2.26622	0.023438	0.131592	Down
ENSMUSG00000081042	2.52264	-4.72607	-2.24898	0.0245137	0.135442	Down
ENSMUSG00000098194	2.52199	-4.72577	-2.28197	0.0224913	0.128833	Down
ENSMUSG00000087612	2.51757	-4.72343	-2.26103	0.0237571	0.132604	Down
ENSMUSG00000000861	2.51757	-4.72343	-2.26103	0.0237571	0.132604	Down
ENSMUSG00000085601	2.39598	-4.65026	-2.14054	0.0323111	0.160447	Down
ENSMUSG00000082063	2.3922	-4.64809	-2.19422	0.0282195	0.147514	Down
ENSMUSG00000117286	2.3922	-4.64809	-2.19422	0.0282195	0.147514	Down
ENSMUSG00000089900	2.3922	-4.64809	-2.19422	0.0282195	0.147514	Down
ENSMUSG00000037913	2.37698	-4.63969	-2.18943	0.0285654	0.148549	Down
ENSMUSG00000105674	2.37698	-4.63969	-2.18943	0.0285654	0.148549	Down
ENSMUSG00000074178	2.37698	-4.63969	-2.18943	0.0285654	0.148549	Down
ENSMUSG00000108503	2.37698	-4.63969	-2.18943	0.0285654	0.148549	Down
ENSMUSG00000043668	2.37698	-4.63969	-2.18943	0.0285654	0.148549	Down
ENSMUSG00000087088	2.3637	-4.63228	-2.18522	0.0288726	0.149699	Down
ENSMUSG00000068226	4.74982	-4.6251	-2.81443	0.00488635	0.0476148	Down
ENSMUSG00000099098	2.23897	-4.55232	-2.04131	0.04122	0.185611	Down
ENSMUSG00000117653	2.22883	-4.54624	-2.10927	0.0349211	0.168256	Down
ENSMUSG00000094082	2.21869	-4.54025	-2.1058	0.035222	0.169211	Down
ENSMUSG00000053141	2.20983	-4.53497	-2.10275	0.0354881	0.169934	Down
ENSMUSG00000093800	2.20983	-4.53497	-2.10275	0.0354881	0.169934	Down
ENSMUSG00000065529	12.256	-4.50099	-4.17883	2.93e-05	0.0012197	Down
ENSMUSG00000090317	16.1907	-4.49091	-4.14574	3.39e-05	0.00138873	Down
ENSMUSG00000069302	2.07432	-4.44237	-1.97083	0.0487436	0.205459	Down
ENSMUSG00000108033	2.05597	-4.43061	-2.01247	0.04417	0.194091	Down
ENSMUSG00000099055	2.05597	-4.43061	-2.01247	0.04417	0.194091	Down
ENSMUSG00000079657	3.34277	-4.09359	-2.27921	0.0226546	0.129319	Down
ENSMUSG00000101279	3.33263	-4.0895	-2.30611	0.0211047	0.123827	Down
ENSMUSG00000079534	23.2108	-3.98685	-3.87812	0.000105266	0.00323867	Down
ENSMUSG00000085971	5.75371	-3.98428	-2.63426	0.00843214	0.0690104	Down
ENSMUSG00000086712	2.84836	-3.85196	-2.07894	0.0376227	0.176238	Down
ENSMUSG00000111339	22.7707	-3.79886	-3.58388	0.000338524	0.00742577	Down
ENSMUSG00000108915	2.72299	-3.78081	-1.99013	0.0465769	0.200031	Down
ENSMUSG00000042474	9.78764	-3.74295	-2.8461	0.00442584	0.0443885	Down
ENSMUSG00000097613	9.93108	-3.71043	-2.79333	0.00521683	0.0498954	Down
ENSMUSG00000097267	9.46598	-3.69174	-2.75171	0.00592857	0.0543528	Down
ENSMUSG00000004366	9.75242	-3.6843	-2.92087	0.00349059	0.0374872	Down
ENSMUSG00000114488	4.77142	-3.65598	-2.30537	0.0211458	0.123827	Down
ENSMUSG00000040528	18.8	-3.65282	-4.09653	4.19e-05	0.00161038	Down
ENSMUSG00000035678	9.13003	-3.58122	-2.83826	0.00453599	0.0450674	Down
ENSMUSG00000085112	9.0344	-3.56353	-2.65841	0.00785103	0.065675	Down
ENSMUSG00000032739	4.28763	-3.51689	-2.16946	0.0300477	0.153232	Down
ENSMUSG00000099583	10.3602	-3.46077	-3.28679	0.00101337	0.0160409	Down
ENSMUSG00000089661	8.16634	-3.44298	-2.95321	0.0031449	0.0352206	Down
ENSMUSG00000097368	6.24315	-3.43736	-2.4313	0.0150449	0.100137	Down
ENSMUSG00000027115	15.8813	-3.42132	-2.95521	0.00312455	0.0350957	Down
ENSMUSG00000086849	3.9799	-3.39948	-2.0672	0.0387154	0.178557	Down
ENSMUSG00000110568	80.6761	-3.37346	-3.76246	0.000168248	0.00455964	Down
ENSMUSG00000114709	7.66015	-3.35875	-2.52968	0.0114167	0.0841214	Down
ENSMUSG00000020639	23.3737	-3.31818	-2.86182	0.00421216	0.0430131	Down
ENSMUSG00000089235	7.64453	-3.29814	-2.35664	0.0184409	0.114065	Down
ENSMUSG00000056870	7.31257	-3.28673	-2.37596	0.0175032	0.110572	Down
ENSMUSG00000034959	7.1967	-3.26089	-2.33976	0.0192962	0.117524	Down
ENSMUSG00000026616	7.36215	-3.23892	-2.39759	0.0165033	0.106453	Down
ENSMUSG00000090936	7.01761	-3.20013	-2.35331	0.0186073	0.114792	Down
ENSMUSG00000061991	8.83004	-3.18159	-2.79707	0.0051568	0.0494856	Down
ENSMUSG00000111246	6.8726	-3.16655	-2.29634	0.0216565	0.125613	Down
ENSMUSG00000039364	13.7403	-3.12038	-2.52612	0.0115331	0.0844741	Down
ENSMUSG00000048330	13.0655	-3.11168	-2.54741	0.0108525	0.0816648	Down
ENSMUSG00000087017	6.53945	-3.10952	-2.10899	0.0349456	0.168256	Down
ENSMUSG00000117361	6.77519	-3.1028	-2.16496	0.0303908	0.154263	Down
ENSMUSG00000040537	6.77333	-3.10212	-2.14702	0.0317918	0.158718	Down
ENSMUSG00000026826	6.73027	-3.09319	-2.18454	0.0289225	0.149795	Down
ENSMUSG00000078771	19.2858	-3.08908	-2.58817	0.00964863	0.0751209	Down
ENSMUSG00000087579	68.822	-3.07137	-2.06938	0.0385105	0.178087	Down
ENSMUSG00000071550	12.9969	-3.05681	-2.86984	0.00410682	0.0421175	Down
ENSMUSG00000031962	6.56119	-3.0526	-2.17588	0.0295646	0.151559	Down
ENSMUSG00000111904	18.8832	-3.02219	-3.98669	6.7e-05	0.00232896	Down
ENSMUSG00000082140	6.40732	-3.01387	-2.13648	0.0326406	0.161155	Down
ENSMUSG00000038679	9.04172	-2.98094	-2.23098	0.0256822	0.139676	Down
ENSMUSG00000074039	9.17393	-2.98037	-2.14791	0.0317207	0.158557	Down
ENSMUSG00000107288	6.03414	-2.9797	-2.05566	0.0398154	0.181641	Down
ENSMUSG00000082491	10.639	-2.97824	-2.92977	0.00339213	0.0369314	Down
ENSMUSG00000004347	6.24267	-2.97097	-2.06255	0.0391556	0.179531	Down
ENSMUSG00000042845	10.6178	-2.96616	-2.24999	0.0244496	0.13524	Down
ENSMUSG00000038801	6.11223	-2.93554	-2.00981	0.0444518	0.194754	Down
ENSMUSG00000086015	5.94755	-2.93269	-1.98517	0.0471253	0.201471	Down
ENSMUSG00000111856	5.77833	-2.90832	-1.9732	0.0484733	0.204851	Down
ENSMUSG00000027861	5.74541	-2.89938	-1.99012	0.0465775	0.200031	Down
ENSMUSG00000000416	5.76768	-2.88289	-1.96483	0.0494334	0.20694	Down
ENSMUSG00000061356	11.2249	-2.86599	-2.20792	0.0272498	0.144693	Down
ENSMUSG00000017412	11.3727	-2.86092	-2.15026	0.0315348	0.15797	Down
ENSMUSG00000104379	10.995	-2.83234	-2.20211	0.0276574	0.145691	Down
ENSMUSG00000104548	55.9892	-2.80263	-5.28571	1.25e-07	1.59e-05	Down
ENSMUSG00000030724	10.6008	-2.7448	-2.08446	0.037118	0.174976	Down
ENSMUSG00000090397	8.01553	-2.73763	-2.49119	0.0127316	0.0902389	Down
ENSMUSG00000096981	10.3745	-2.73667	-2.093	0.0363488	0.172756	Down
ENSMUSG00000021719	10.5039	-2.71956	-2.61071	0.00903541	0.0722908	Down
ENSMUSG00000105843	8.62882	-2.61853	-2.45562	0.0140643	0.0963727	Down
ENSMUSG00000015943	967.48	-2.61719	-17.8772	1.78e-71	1.13e-67	Down
ENSMUSG00000022724	522.005	-2.55868	-11.3721	5.76e-30	1.1e-26	Down
ENSMUSG00000100261	51.1095	-2.55505	-3.52304	0.000426629	0.00877415	Down
ENSMUSG00000087440	9.56309	-2.55001	-2.33305	0.0196457	0.118744	Down
ENSMUSG00000001349	32.7237	-2.54105	-2.8393	0.00452123	0.0449442	Down
ENSMUSG00000047115	17.6049	-2.52776	-3.65854	0.000253657	0.00609455	Down
ENSMUSG00000056427	17.7032	-2.52059	-2.67882	0.00738819	0.0629611	Down
ENSMUSG00000006777	47.8462	-2.5158	-4.45494	8.39e-06	0.000467429	Down
ENSMUSG00000100747	5.76242	-2.50984	-2.26841	0.0233042	0.131149	Down
ENSMUSG00000091269	239.504	-2.47298	-9.78442	1.31e-22	1.2e-19	Down
ENSMUSG00000052751	1417.46	-2.46843	-17.9008	1.16e-71	1.11e-67	Down
ENSMUSG00000111740	4.4945	-2.46138	-1.9901	0.0465795	0.200031	Down
ENSMUSG00000020635	13.1934	-2.44997	-2.39677	0.0165404	0.106564	Down
ENSMUSG00000108436	17.6791	-2.43265	-3.63859	0.000274135	0.00641081	Down
ENSMUSG00000111082	6.60259	-2.4088	-2.0559	0.0397925	0.18158	Down
ENSMUSG00000069727	19.732	-2.38938	-2.59573	0.00943908	0.0740325	Down
ENSMUSG00000116184	16.0602	-2.37559	-2.14243	0.0321591	0.159967	Down
ENSMUSG00000078122	8.62661	-2.37402	-2.14226	0.0321726	0.159992	Down
ENSMUSG00000047246	62.1613	-2.36451	-4.54309	5.54e-06	0.000346952	Down
ENSMUSG00000047517	58.2471	-2.36429	-2.59962	0.00933273	0.0736739	Down
ENSMUSG00000091020	9.33507	-2.32213	-2.46051	0.0138742	0.095441	Down
ENSMUSG00000024727	22.1564	-2.29197	-2.50794	0.0121436	0.0876394	Down
ENSMUSG00000094685	12.3311	-2.28863	-2.54317	0.0109853	0.0820823	Down
ENSMUSG00000040592	41.8201	-2.28073	-4.31725	1.58e-05	0.000757034	Down
ENSMUSG00000074527	30.7414	-2.2582	-3.9024	9.52e-05	0.0030228	Down
ENSMUSG00000100213	8.06306	-2.25591	-2.08649	0.036934	0.174496	Down
ENSMUSG00000039774	8.96677	-2.25352	-2.13854	0.0324731	0.160692	Down
ENSMUSG00000038528	8.98579	-2.24253	-2.12749	0.0333794	0.163148	Down
ENSMUSG00000114019	11.6908	-2.24004	-2.28244	0.0224635	0.128768	Down
ENSMUSG00000027555	18.8073	-2.23164	-3.22069	0.00127881	0.0187801	Down
ENSMUSG00000026393	759.667	-2.23107	-8.58788	8.86e-18	6.04e-15	Down
ENSMUSG00000028289	15.4628	-2.22187	-2.37732	0.017439	0.110291	Down
ENSMUSG00000056880	10.6296	-2.21667	-2.1644	0.0304334	0.154397	Down
ENSMUSG00000101304	13.6743	-2.20785	-2.34049	0.0192585	0.117332	Down
ENSMUSG00000070803	14.7292	-2.20241	-2.31424	0.0206546	0.122555	Down
ENSMUSG00000076434	33.1921	-2.19912	-2.5026	0.0123285	0.0884187	Down
ENSMUSG00000092223	11.5961	-2.19873	-2.79772	0.00514645	0.0494752	Down
ENSMUSG00000056531	14.35	-2.18961	-2.64289	0.00822023	0.0677548	Down
ENSMUSG00000097239	250.173	-2.16862	-8.29888	1.05e-16	5.91e-14	Down
ENSMUSG00000106803	22.0108	-2.1676	-3.32698	0.000877921	0.0145671	Down
ENSMUSG00000087478	44.9267	-2.15142	-4.47202	7.75e-06	0.000441922	Down
ENSMUSG00000114433	17.0307	-2.13818	-2.23353	0.0255143	0.139063	Down
ENSMUSG00000074213	13.0636	-2.13289	-2.44278	0.0145747	0.0985642	Down
ENSMUSG00000075033	16.8498	-2.13014	-2.71837	0.00656035	0.0584618	Down
ENSMUSG00000022129	60.4324	-2.12442	-5.14672	2.65e-07	2.97e-05	Down
ENSMUSG00000083899	137.268	-2.11812	-6.12856	8.87e-10	1.95e-07	Down
ENSMUSG00000021613	100.362	-2.11652	-6.45459	1.09e-10	2.98e-08	Down
ENSMUSG00000106427	9.96938	-2.09531	-2.51179	0.012012	0.0869651	Down
ENSMUSG00000112186	16.7729	-2.04915	-2.92084	0.00349086	0.0374872	Down
ENSMUSG00000091736	23.9763	-2.04409	-2.49421	0.0126239	0.0899221	Down
ENSMUSG00000035699	16.4943	-2.04349	-2.03838	0.0415118	0.186574	Down
ENSMUSG00000056220	22.6354	-2.0296	-2.9264	0.00342909	0.0370979	Down
ENSMUSG00000041707	26.8213	-1.99968	-3.77599	0.000159372	0.00436242	Down
ENSMUSG00000048728	27.5475	-1.99727	-3.30334	0.000955389	0.015365	Down
ENSMUSG00000038178	288.243	-1.99051	-8.07637	6.67e-16	3.45e-13	Down
ENSMUSG00000118171	10.2107	-1.97074	-2.38154	0.0172403	0.109387	Down
ENSMUSG00000093885	16.6418	-1.92838	-2.98104	0.00287272	0.0330379	Down
ENSMUSG00000078435	21.3081	-1.91731	-2.01967	0.0434177	0.191836	Down
ENSMUSG00000074179	169.994	-1.91312	-3.92608	8.63e-05	0.00278189	Down
ENSMUSG00000042808	17.2488	-1.90822	-2.91132	0.00359904	0.0382662	Down
ENSMUSG00000083013	14.6455	-1.90387	-2.56912	0.0101957	0.0782461	Down
ENSMUSG00000108688	16.9431	-1.90321	-2.0081	0.0446322	0.195091	Down
ENSMUSG00000035354	1163.05	-1.89327	-12.9095	3.98e-38	1.09e-34	Down
ENSMUSG00000099631	7.26586	-1.88392	-2.00608	0.0448478	0.195675	Down
ENSMUSG00000003934	16.0981	-1.87451	-2.51967	0.0117465	0.0855615	Down
ENSMUSG00000098318	359.221	-1.87255	-2.16521	0.030372	0.154209	Down
ENSMUSG00000078185	13.3977	-1.84706	-2.3839	0.0171303	0.10908	Down
ENSMUSG00000093575	59.5842	-1.84366	-5.25646	1.47e-07	1.82e-05	Down
ENSMUSG00000085178	9.50025	-1.84108	-2.26717	0.0233798	0.131458	Down
ENSMUSG00000085558	26.0563	-1.83052	-3.27463	0.00105799	0.0164387	Down
ENSMUSG00000102918	871.888	-1.82401	-8.81255	1.22e-18	8.66e-16	Down
ENSMUSG00000039683	36.0273	-1.82384	-2.34608	0.0189722	0.116106	Down
ENSMUSG00000111088	11.0118	-1.81029	-2.16897	0.0300849	0.153248	Down
ENSMUSG00000034164	18.4557	-1.79975	-2.60605	0.00915936	0.072977	Down
ENSMUSG00000067608	43.0412	-1.77605	-3.95583	7.63e-05	0.00256094	Down
ENSMUSG00000113047	12.1762	-1.77259	-2.1342	0.0328267	0.161729	Down
ENSMUSG00000091705	30.6657	-1.7677	-2.93981	0.00328409	0.0363112	Down
ENSMUSG00000111709	500.505	-1.76312	-2.20514	0.0274443	0.14529	Down
ENSMUSG00000090145	6593.66	-1.7627	-3.15899	0.00158315	0.0216985	Down
ENSMUSG00000029603	39.2039	-1.75555	-3.98646	6.71e-05	0.00232896	Down
ENSMUSG00000048874	870.725	-1.7303	-8.90473	5.35e-19	3.93e-16	Down
ENSMUSG00000110256	17.1235	-1.72453	-2.82436	0.00473748	0.0464652	Down
ENSMUSG00000034573	57.0149	-1.7183	-2.92201	0.0034778	0.0373927	Down
ENSMUSG00000097835	11.819	-1.71263	-2.23617	0.0253408	0.138451	Down
ENSMUSG00000040717	32.1313	-1.69959	-3.35069	0.000806099	0.0137389	Down
ENSMUSG00000052544	27.8032	-1.69232	-3.21384	0.00130973	0.0190583	Down
ENSMUSG00000057933	1050.49	-1.68698	-7.49442	6.66e-14	3e-11	Down
ENSMUSG00000074971	14.5669	-1.68262	-2.47238	0.0134216	0.0932824	Down
ENSMUSG00000040907	17.3898	-1.67041	-2.30481	0.0211774	0.123963	Down
ENSMUSG00000004038	54984.5	-1.66873	-10.9697	5.34e-28	8.51e-25	Down
ENSMUSG00000048794	12.1326	-1.6452	-2.23383	0.0254945	0.139063	Down
ENSMUSG00000053310	25.4607	-1.64214	-2.70971	0.00673421	0.0595072	Down
ENSMUSG00000113214	27.4404	-1.64086	-2.55057	0.0107548	0.0811536	Down
ENSMUSG00000074183	937.724	-1.63195	-2.47959	0.0131533	0.0920875	Down
ENSMUSG00000095362	60.8492	-1.62268	-3.54131	0.00039815	0.00836859	Down
ENSMUSG00000040543	11.3422	-1.62154	-2.07099	0.0383596	0.177642	Down
ENSMUSG00000038843	16.6409	-1.5935	-2.53692	0.0111834	0.0830674	Down
ENSMUSG00000025150	36.4407	-1.58183	-3.33578	0.000850604	0.014306	Down
ENSMUSG00000098905	39.8407	-1.58137	-3.25926	0.00111702	0.0170462	Down
ENSMUSG00000018199	38.4753	-1.58011	-3.12461	0.0017804	0.0233629	Down
ENSMUSG00000001014	19.2374	-1.57258	-2.48943	0.0127947	0.0904385	Down
ENSMUSG00000032915	48.2113	-1.57139	-2.37458	0.0175688	0.110667	Down
ENSMUSG00000042035	16.5135	-1.5709	-2.32779	0.0199232	0.119803	Down
ENSMUSG00000027387	90.8315	-1.56587	-3.72529	0.000195087	0.00508504	Down
ENSMUSG00000021194	29.8597	-1.56045	-2.28003	0.022606	0.129198	Down
ENSMUSG00000023122	103.967	-1.54682	-3.78221	0.000155445	0.00427945	Down
ENSMUSG00000081262	16.179	-1.53663	-2.45728	0.0139994	0.0961092	Down
ENSMUSG00000103039	20.9415	-1.53561	-2.67273	0.00752378	0.0637564	Down
ENSMUSG00000021597	74.9034	-1.53239	-4.12206	3.75e-05	0.00149461	Down
ENSMUSG00000047603	157.759	-1.52895	-6.17732	6.52e-10	1.47e-07	Down
ENSMUSG00000038521	13544.6	-1.52027	-17.9696	3.37e-72	6.44e-68	Down
ENSMUSG00000009293	2551.9	-1.51173	-3.45769	0.000544821	0.0104302	Down
ENSMUSG00000094686	29.0392	-1.50479	-2.53606	0.0112107	0.0831811	Down
ENSMUSG00000074217	24.3956	-1.49861	-2.65506	0.00792938	0.0660125	Down
ENSMUSG00000019295	1951.26	-1.49315	-9.04982	1.43e-19	1.09e-16	Down
ENSMUSG00000093424	17.1538	-1.48907	-2.37361	0.0176153	0.110819	Down
ENSMUSG00000087008	38.6007	-1.48826	-3.27455	0.00105829	0.0164387	Down
ENSMUSG00000102611	17.0485	-1.48802	-2.17987	0.0292671	0.150699	Down
ENSMUSG00000078134	16.96	-1.4838	-2.27535	0.0228847	0.130038	Down
ENSMUSG00000097915	35.1847	-1.47965	-2.64491	0.00817138	0.0673813	Down
ENSMUSG00000083907	16.3797	-1.47197	-2.31229	0.0207619	0.122886	Down
ENSMUSG00000039099	18.8005	-1.47012	-2.06949	0.0384999	0.178087	Down
ENSMUSG00000108957	18.8154	-1.4678	-2.4313	0.0150447	0.100137	Down
ENSMUSG00000034127	44.8811	-1.46114	-2.05034	0.040331	0.183019	Down
ENSMUSG00000085741	120.253	-1.45398	-3.74139	0.000183005	0.00488336	Down
ENSMUSG00000035133	338.13	-1.45337	-3.46212	0.000535943	0.0103015	Down
ENSMUSG00000083718	15.4863	-1.45218	-2.20236	0.0276397	0.145659	Down
ENSMUSG00000020080	22.0211	-1.4422	-2.06742	0.038695	0.178533	Down
ENSMUSG00000054545	8017.09	-1.44149	-8.5337	1.42e-17	9.34e-15	Down
ENSMUSG00000024411	54.5253	-1.44135	-2.35749	0.0183991	0.114037	Down
ENSMUSG00000087396	25.11	-1.4362	-2.35089	0.0187284	0.115242	Down
ENSMUSG00000062210	48.8772	-1.43588	-3.27189	0.00106829	0.016513	Down
ENSMUSG00000116284	36.9838	-1.41966	-2.89048	0.00384652	0.0400499	Down
ENSMUSG00000068115	42.5949	-1.41765	-2.29162	0.0219278	0.126546	Down
ENSMUSG00000014932	173.367	-1.4128	-5.84925	4.94e-09	9.83e-07	Down
ENSMUSG00000110234	132.016	-1.41182	-2.15203	0.0313947	0.157725	Down
ENSMUSG00000031709	20.9301	-1.40873	-2.49701	0.0125244	0.0894211	Down
ENSMUSG00000000308	40.587	-1.40724	-2.69204	0.00710159	0.0610635	Down
ENSMUSG00000086638	23.2219	-1.3949	-2.64705	0.00811978	0.0670426	Down
ENSMUSG00000061897	50.2631	-1.39224	-3.30035	0.000965643	0.0154908	Down
ENSMUSG00000052676	33.2577	-1.39137	-2.92645	0.00342853	0.0370979	Down
ENSMUSG00000090115	195.065	-1.38952	-2.85913	0.00424804	0.0432194	Down
ENSMUSG00000047757	144.521	-1.38515	-3.64989	0.000262353	0.00620362	Down
ENSMUSG00000100153	372.483	-1.38432	-4.40781	1.04e-05	0.000554183	Down
ENSMUSG00000056476	103.217	-1.37127	-3.8452	0.000120454	0.00357359	Down
ENSMUSG00000087178	32.7136	-1.36478	-2.60494	0.00918904	0.0731194	Down
ENSMUSG00000022661	39.8314	-1.35819	-2.68716	0.00720621	0.0617684	Down
ENSMUSG00000053862	194.007	-1.35358	-5.13803	2.78e-07	3.08e-05	Down
ENSMUSG00000063810	125.248	-1.35285	-4.46965	7.83e-06	0.000444196	Down
ENSMUSG00000025978	47.6109	-1.35116	-3.04344	0.00233888	0.0287374	Down
ENSMUSG00000029836	642.126	-1.34646	-4.34316	1.4e-05	0.000694047	Down
ENSMUSG00000039985	106.83	-1.34528	-5.09488	3.49e-07	3.62e-05	Down
ENSMUSG00000039519	4066.01	-1.34436	-2.27602	0.0228451	0.129943	Down
ENSMUSG00000018395	73.5259	-1.34366	-4.26174	2.03e-05	0.000905501	Down
ENSMUSG00000027820	163.515	-1.34253	-5.8132	6.13e-09	1.18e-06	Down
ENSMUSG00000026839	4526.97	-1.33983	-5.12023	3.05e-07	3.31e-05	Down
ENSMUSG00000107331	23.1869	-1.33949	-2.5328	0.0113155	0.0836342	Down
ENSMUSG00000116802	21.9719	-1.33903	-2.47482	0.0133303	0.0927827	Down
ENSMUSG00000006262	370.936	-1.33295	-4.84546	1.26e-06	0.000107263	Down
ENSMUSG00000105260	23.6171	-1.32902	-2.09045	0.0365771	0.173376	Down
ENSMUSG00000043496	22.0059	-1.32731	-2.00815	0.044627	0.195091	Down
ENSMUSG00000051113	42.2816	-1.32435	-2.54064	0.0110648	0.0824779	Down
ENSMUSG00000018566	54.9685	-1.31918	-2.73504	0.00623731	0.0563605	Down
ENSMUSG00000027386	16.906	-1.31089	-2.14846	0.0316772	0.158477	Down
ENSMUSG00000048249	245.252	-1.30482	-3.66298	0.000249297	0.00602157	Down
ENSMUSG00000074269	87.9219	-1.29943	-2.105	0.0352915	0.169332	Down
ENSMUSG00000107605	31.7596	-1.29907	-2.26259	0.0236607	0.132336	Down
ENSMUSG00000003545	41.4902	-1.29599	-2.65331	0.00797055	0.0661563	Down
ENSMUSG00000030945	78.4049	-1.29588	-4.00049	6.32e-05	0.00222003	Down
ENSMUSG00000022894	41.7265	-1.29195	-3.31383	0.00092028	0.0150409	Down
ENSMUSG00000066113	47.5223	-1.28758	-2.36149	0.0182015	0.113239	Down
ENSMUSG00000070709	47.9042	-1.27876	-2.44178	0.0146152	0.0986736	Down
ENSMUSG00000049038	63.7387	-1.27709	-3.4913	0.000480674	0.0095936	Down
ENSMUSG00000046152	80.4451	-1.27296	-3.40474	0.000662277	0.0119372	Down
ENSMUSG00000079173	20.1069	-1.27214	-1.99438	0.0461102	0.198982	Down
ENSMUSG00000097309	22.8343	-1.26932	-2.26045	0.0237934	0.132768	Down
ENSMUSG00000024177	154.86	-1.26843	-4.33565	1.45e-05	0.000715652	Down
ENSMUSG00000105928	20.465	-1.26125	-2.22406	0.0261447	0.141147	Down
ENSMUSG00000097783	35.5563	-1.25429	-2.50932	0.0120963	0.0874433	Down
ENSMUSG00000020335	38.2916	-1.25374	-2.38084	0.0172731	0.109459	Down
ENSMUSG00000089889	38.9259	-1.24721	-2.2381	0.0252145	0.138155	Down
ENSMUSG00000041741	41.5511	-1.24524	-2.91132	0.0035991	0.0382662	Down
ENSMUSG00000034227	34.2578	-1.24266	-2.86665	0.00414847	0.0424307	Down
ENSMUSG00000037347	37.469	-1.24161	-2.59797	0.00937779	0.0738161	Down
ENSMUSG00000096957	74.1301	-1.24139	-3.5873	0.000334117	0.00739704	Down
ENSMUSG00000081205	49.9462	-1.24137	-3.3468	0.000817495	0.0138836	Down
ENSMUSG00000039620	115.413	-1.23786	-4.12126	3.77e-05	0.00149673	Down
ENSMUSG00000019232	3254.13	-1.23504	-12.293	9.88e-35	2.1e-31	Down
ENSMUSG00000048096	33.594	-1.22883	-2.70477	0.00683517	0.0599049	Down
ENSMUSG00000066057	30.6432	-1.22858	-2.50364	0.0122924	0.0883595	Down
ENSMUSG00000043807	23.075	-1.2261	-2.31652	0.0205298	0.122118	Down
ENSMUSG00000004359	25.7793	-1.21927	-2.05385	0.0399898	0.181868	Down
ENSMUSG00000090114	27.0131	-1.21744	-2.14065	0.0323025	0.160447	Down
ENSMUSG00000105851	21.353	-1.21707	-2.12053	0.0339613	0.16477	Down
ENSMUSG00000026643	750.571	-1.21568	-4.60858	4.05e-06	0.000269901	Down
ENSMUSG00000115785	66.1941	-1.21386	-2.997	0.00272653	0.0318029	Down
ENSMUSG00000111291	76.853	-1.20971	-2.70858	0.00675717	0.0595491	Down
ENSMUSG00000078686	321.12	-1.2093	-2.95413	0.00313549	0.0351824	Down
ENSMUSG00000039497	102.246	-1.20536	-4.31318	1.61e-05	0.000764831	Down
ENSMUSG00000024871	40.5283	-1.20431	-2.85337	0.00432578	0.04366	Down
ENSMUSG00000069755	52.3631	-1.19677	-2.30267	0.0212973	0.124436	Down
ENSMUSG00000020280	299.717	-1.18211	-4.47126	7.78e-06	0.000442165	Down
ENSMUSG00000021760	40.7319	-1.1821	-2.31997	0.0203425	0.12139	Down
ENSMUSG00000030498	1454.95	-1.18162	-10.3487	4.24e-25	5.07e-22	Down
ENSMUSG00000026930	49.3738	-1.17889	-2.182	0.0291096	0.150481	Down
ENSMUSG00000028995	292.074	-1.17552	-2.40504	0.0161706	0.10523	Down
ENSMUSG00000021391	99.3389	-1.17372	-2.47502	0.0133228	0.0927827	Down
ENSMUSG00000036503	1438.73	-1.17231	-4.66292	3.12e-06	0.000223361	Down
ENSMUSG00000105283	24.075	-1.17099	-2.10795	0.0350351	0.168525	Down
ENSMUSG00000105315	76.6356	-1.16332	-2.97852	0.00289643	0.0332475	Down
ENSMUSG00000097413	37.0523	-1.16078	-2.55875	0.0105049	0.0799631	Down
ENSMUSG00000033282	76.8772	-1.15357	-3.55456	0.000378609	0.00807333	Down
ENSMUSG00000039114	7906.21	-1.14593	-2.27979	0.0226202	0.129202	Down
ENSMUSG00000021176	60.2439	-1.14379	-2.09133	0.0364983	0.173193	Down
ENSMUSG00000044646	76.9431	-1.13421	-3.26942	0.00107768	0.0165916	Down
ENSMUSG00000033898	6127.74	-1.13372	-6.78487	1.16e-11	3.76e-09	Down
ENSMUSG00000025902	57.8246	-1.13351	-2.72475	0.00643496	0.0576401	Down
ENSMUSG00000024190	1102.49	-1.13095	-5.81255	6.15e-09	1.18e-06	Down
ENSMUSG00000040703	62.9231	-1.1278	-3.24882	0.00115883	0.0174611	Down
ENSMUSG00000003279	73.7831	-1.1254	-3.26961	0.00107696	0.0165916	Down
ENSMUSG00000045679	24.1096	-1.12276	-1.99197	0.0463738	0.199554	Down
ENSMUSG00000023800	175.314	-1.11809	-3.28261	0.00102851	0.0161469	Down
ENSMUSG00000001039	60.8136	-1.11751	-2.86105	0.00422239	0.0430486	Down
ENSMUSG00000033233	68.7672	-1.11742	-3.39668	0.000682093	0.0122219	Down
ENSMUSG00000053965	44.6725	-1.11672	-2.4042	0.0162078	0.105386	Down
ENSMUSG00000084819	45.8232	-1.11401	-2.68832	0.0071812	0.0616647	Down
ENSMUSG00000054200	26.2065	-1.11212	-2.01344	0.0440686	0.193825	Down
ENSMUSG00000002274	548.667	-1.11044	-6.45661	1.07e-10	2.98e-08	Down
ENSMUSG00000106838	68.8878	-1.10751	-3.34853	0.000812421	0.0138097	Down
ENSMUSG00000036053	180.013	-1.10737	-3.79441	0.000147993	0.00417659	Down
ENSMUSG00000028212	205.462	-1.1046	-2.89169	0.00383176	0.0400079	Down
ENSMUSG00000038736	460.005	-1.10355	-4.45904	8.23e-06	0.000462347	Down
ENSMUSG00000024206	57.6546	-1.10095	-2.39671	0.0165429	0.106564	Down
ENSMUSG00000040446	396.964	-1.09952	-2.5742	0.0100471	0.077341	Down
ENSMUSG00000101655	59.0609	-1.09951	-3.31866	0.000904495	0.0149105	Down
ENSMUSG00000028832	7261.41	-1.09839	-2.09791	0.0359129	0.171153	Down
ENSMUSG00000050919	48.3215	-1.09425	-2.78513	0.00535059	0.0505831	Down
ENSMUSG00000030470	544.15	-1.09413	-4.59066	4.42e-06	0.000289106	Down
ENSMUSG00000098076	24.8818	-1.08994	-2.13588	0.0326893	0.161206	Down
ENSMUSG00000017550	94.3466	-1.08751	-3.56114	0.000369249	0.00794407	Down
ENSMUSG00000020811	38.3171	-1.0874	-2.39277	0.0167216	0.107458	Down
ENSMUSG00000021714	160.236	-1.08573	-3.16308	0.00156108	0.0215662	Down
ENSMUSG00000051373	39.0451	-1.08496	-2.31359	0.0206901	0.12264	Down
ENSMUSG00000031812	6854.71	-1.08467	-9.36069	7.92e-21	6.31e-18	Down
ENSMUSG00000084323	192.363	-1.08414	-2.27837	0.0227047	0.129414	Down
ENSMUSG00000104348	34.9461	-1.08361	-2.53991	0.011088	0.0825593	Down
ENSMUSG00000039264	50.21	-1.07691	-2.32211	0.0202272	0.120807	Down
ENSMUSG00000034520	31.4911	-1.07247	-2.00063	0.0454319	0.197143	Down
ENSMUSG00000043648	114.392	-1.0714	-3.89404	9.86e-05	0.00309304	Down
ENSMUSG00000066154	76282.1	-1.06968	-2.07401	0.038078	0.176969	Down
ENSMUSG00000029851	44.3081	-1.06116	-2.33595	0.0194938	0.118127	Down
ENSMUSG00000054385	446.411	-1.06106	-3.53243	0.000411765	0.00859801	Down
ENSMUSG00000037902	610.141	-1.06024	-3.69309	0.000221543	0.00552586	Down
ENSMUSG00000078866	322.487	-1.0569	-4.21166	2.53e-05	0.00108352	Down
ENSMUSG00000030641	193.936	-1.05483	-2.37504	0.0175469	0.110607	Down
ENSMUSG00000051316	89.8868	-1.05437	-4.01551	5.93e-05	0.00212495	Down
ENSMUSG00000097974	63.0322	-1.05305	-2.88686	0.00389112	0.0403962	Down
ENSMUSG00000029312	158.572	-1.05201	-3.10258	0.00191841	0.0248787	Down
ENSMUSG00000026676	112.782	-1.04967	-4.0027	6.26e-05	0.0022035	Down
ENSMUSG00000031712	65.4297	-1.04792	-2.89549	0.00378568	0.0396361	Down
ENSMUSG00000038085	601.727	-1.04555	-3.87167	0.000108092	0.00330434	Down
ENSMUSG00000110755	757.822	-1.04554	-3.197	0.00138865	0.0197997	Down
ENSMUSG00000097148	574.248	-1.04401	-7.48596	7.1e-14	3.08e-11	Down
ENSMUSG00000024430	137.791	-1.04275	-4.33052	1.49e-05	0.000723207	Down
ENSMUSG00000026585	151.552	-1.04105	-4.05313	5.05e-05	0.0018712	Down
ENSMUSG00000111074	43.3213	-1.03921	-2.08621	0.0369599	0.174521	Down
ENSMUSG00000032113	231.625	-1.03695	-2.39831	0.016471	0.106352	Down
ENSMUSG00000091133	61.4852	-1.03668	-3.07705	0.00209064	0.0266469	Down
ENSMUSG00000023349	88.6092	-1.03565	-2.56911	0.010196	0.0782461	Down
ENSMUSG00000075028	40.8752	-1.03236	-2.22803	0.0258787	0.140187	Down
ENSMUSG00000031618	206.436	-1.0311	-4.64712	3.37e-06	0.000233008	Down
ENSMUSG00000036214	146.584	-1.02656	-2.7004	0.00692559	0.0603814	Down
ENSMUSG00000056214	38.4882	-1.02393	-2.06874	0.0385702	0.178216	Down
ENSMUSG00000099998	24.591	-1.02149	-2.08024	0.0375036	0.175968	Down
ENSMUSG00000002428	181.047	-1.02082	-3.10092	0.00192922	0.0249389	Down
ENSMUSG00000069014	432.706	-1.01654	-5.4613	4.73e-08	6.79e-06	Down
ENSMUSG00000113861	30.326	-1.01647	-2.1175	0.0342176	0.165593	Down
ENSMUSG00000061086	53.2336	-1.0158	-2.97842	0.00289737	0.0332475	Down
ENSMUSG00000007097	45.9337	-1.0148	-2.50786	0.0121464	0.0876394	Down
ENSMUSG00000025888	37.5669	-1.01317	-2.4201	0.0155162	0.102189	Down
ENSMUSG00000047227	38.33	-1.0048	-2.33844	0.0193645	0.117676	Down
ENSMUSG00000108655	25.4149	-1.00319	-1.97979	0.0477271	0.203068	Down
ENSMUSG00000097620	46.1288	-1.00242	-2.38677	0.0169972	0.108575	Down
ENSMUSG00000067575	206.866	-1.00204	-1.96495	0.04942	0.206929	Down
ENSMUSG00000039789	174.5	-0.999911	-5.07974	3.78e-07	3.86e-05	Down
ENSMUSG00000034485	335.492	-0.996425	-5.33683	9.46e-08	1.3e-05	Down
ENSMUSG00000080242	93.2625	-0.994786	-2.13309	0.032917	0.161924	Down
ENSMUSG00000083708	140.794	-0.993432	-4.33264	1.47e-05	0.000719942	Down
ENSMUSG00000037058	1678.08	-0.991762	-8.17215	3.03e-16	1.61e-13	Down
ENSMUSG00000006538	396.968	-0.985999	-5.64483	1.65e-08	2.68e-06	Down
ENSMUSG00000102432	48.5778	-0.985741	-2.58766	0.00966313	0.0752032	Down
ENSMUSG00000118332	389.69	-0.985185	-2.49167	0.0127143	0.0902389	Down
ENSMUSG00000025314	1367.13	-0.98485	-3.12016	0.00180755	0.0236379	Down
ENSMUSG00000062931	110.862	-0.983814	-3.34129	0.000833902	0.0141204	Down
ENSMUSG00000027559	20394.6	-0.98078	-1.9681	0.0490567	0.206267	Down
ENSMUSG00000064177	50.7654	-0.980566	-2.09512	0.0361601	0.172074	Down
ENSMUSG00000116165	183.344	-0.979803	-2.23905	0.0251526	0.138054	Down
ENSMUSG00000037236	678.518	-0.976651	-3.73227	0.00018976	0.00499417	Down
ENSMUSG00000066538	395.24	-0.973177	-5.22025	1.79e-07	2.1e-05	Down
ENSMUSG00000051220	377.545	-0.972403	-2.31743	0.0204801	0.121936	Down
ENSMUSG00000058260	33.2399	-0.97217	-2.07608	0.0378861	0.176549	Down
ENSMUSG00000097061	69.0624	-0.971694	-3.17646	0.00149082	0.0208011	Down
ENSMUSG00000042616	50.0214	-0.969697	-2.46053	0.0138733	0.095441	Down
ENSMUSG00000021256	29.1167	-0.968438	-2.06502	0.0389207	0.178882	Down
ENSMUSG00000020108	567.952	-0.968223	-3.95141	7.77e-05	0.00259968	Down
ENSMUSG00000026395	82.1579	-0.962678	-1.96548	0.0493583	0.206826	Down
ENSMUSG00000084113	34.0442	-0.96259	-2.24361	0.0248572	0.136786	Down
ENSMUSG00000032649	42.024	-0.960948	-2.10277	0.0354858	0.169934	Down
ENSMUSG00000020817	738.978	-0.95682	-4.08362	4.43e-05	0.00167093	Down
ENSMUSG00000102014	61.1568	-0.955046	-2.49114	0.0127334	0.0902389	Down
ENSMUSG00000085442	2053.49	-0.948793	-6.56383	5.24e-11	1.54e-08	Down
ENSMUSG00000027078	3899.56	-0.948621	-4.18116	2.9e-05	0.00121251	Down
ENSMUSG00000117869	42.4625	-0.948331	-2.40413	0.0162111	0.105386	Down
ENSMUSG00000059588	114.389	-0.947705	-3.28364	0.00102477	0.0161302	Down
ENSMUSG00000049764	532.751	-0.943268	-4.70343	2.56e-06	0.000193654	Down
ENSMUSG00000068463	531.58	-0.942303	-4.8328	1.35e-06	0.000113309	Down
ENSMUSG00000043535	574.849	-0.941176	-4.15637	3.23e-05	0.00133141	Down
ENSMUSG00000027852	859.925	-0.940085	-3.44564	0.000569705	0.0107369	Down
ENSMUSG00000031928	564.989	-0.939062	-4.47377	7.69e-06	0.000441922	Down
ENSMUSG00000032121	138.176	-0.938694	-3.77116	0.000162488	0.00442868	Down
ENSMUSG00000035561	7552	-0.938163	-6.57995	4.71e-11	1.43e-08	Down
ENSMUSG00000096659	59.3956	-0.936877	-2.09638	0.0360484	0.171627	Down
ENSMUSG00000023050	74.1212	-0.936784	-3.2136	0.00131082	0.0190598	Down
ENSMUSG00000026426	799.123	-0.935172	-7.57184	3.68e-14	1.76e-11	Down
ENSMUSG00000025262	83.9675	-0.930794	-3.19029	0.00142129	0.0200704	Down
ENSMUSG00000038233	180.066	-0.92985	-2.78114	0.00541686	0.0509606	Down
ENSMUSG00000027534	89.959	-0.929307	-3.22944	0.00124032	0.0183275	Down
ENSMUSG00000057103	945.07	-0.928729	-2.71559	0.00661573	0.0588574	Down
ENSMUSG00000031596	13406.7	-0.926008	-2.3941	0.0166611	0.107206	Down
ENSMUSG00000039763	145.144	-0.925336	-3.53034	0.000415032	0.0086285	Down
ENSMUSG00000021770	79.4606	-0.924477	-2.35903	0.0183228	0.113665	Down
ENSMUSG00000058093	66.1934	-0.924466	-2.59368	0.00949554	0.0742923	Down
ENSMUSG00000031173	7420.46	-0.92403	-6.156	7.46e-10	1.66e-07	Down
ENSMUSG00000005553	290.715	-0.920675	-3.09408	0.00197426	0.0254522	Down
ENSMUSG00000055541	60.0048	-0.920327	-2.60942	0.00906962	0.0724432	Down
ENSMUSG00000097787	62.6827	-0.917752	-2.1721	0.0298481	0.152517	Down
ENSMUSG00000107096	75.9952	-0.917075	-2.23824	0.0252057	0.138147	Down
ENSMUSG00000038508	724.973	-0.915256	-3.11962	0.00181085	0.0236649	Down
ENSMUSG00000044934	856.106	-0.913895	-4.37479	1.22e-05	0.000627668	Down
ENSMUSG00000042510	408.201	-0.91345	-5.31659	1.06e-07	1.42e-05	Down
ENSMUSG00000031767	6847.66	-0.911577	-2.12968	0.0331978	0.162468	Down
ENSMUSG00000038180	49.8889	-0.911381	-2.13878	0.0324538	0.160638	Down
ENSMUSG00000022987	56.6865	-0.910724	-1.99366	0.0461891	0.199072	Down
ENSMUSG00000000266	138.724	-0.909245	-3.52739	0.000419683	0.00868739	Down
ENSMUSG00000075324	149.592	-0.90614	-2.80854	0.00497672	0.0481932	Down
ENSMUSG00000115852	68.4215	-0.905113	-2.66671	0.00765977	0.0644419	Down
ENSMUSG00000089862	608.241	-0.904573	-3.27561	0.00105433	0.0164173	Down
ENSMUSG00000028175	45.5353	-0.903667	-2.0121	0.0442092	0.194091	Down
ENSMUSG00000027246	169.212	-0.900804	-3.60672	0.000310089	0.00701962	Down
ENSMUSG00000073968	141.279	-0.89848	-3.04194	0.00235057	0.0287716	Down
ENSMUSG00000023072	707.443	-0.89796	-3.47862	0.000504003	0.00992968	Down
ENSMUSG00000061759	990.11	-0.897853	-3.44879	0.000563101	0.0106521	Down
ENSMUSG00000059461	684.035	-0.891778	-5.28751	1.24e-07	1.59e-05	Down
ENSMUSG00000071604	76.9556	-0.891359	-2.44122	0.0146376	0.0987171	Down
ENSMUSG00000021947	798.427	-0.890692	-5.12536	2.97e-07	3.24e-05	Down
ENSMUSG00000090112	174.675	-0.889316	-3.06784	0.00215613	0.0271377	Down
ENSMUSG00000089774	85.5507	-0.889228	-2.90225	0.00370492	0.0390652	Down
ENSMUSG00000033111	191.684	-0.886257	-2.95106	0.00316685	0.0354195	Down
ENSMUSG00000039634	96	-0.884694	-3.0272	0.00246827	0.0297156	Down
ENSMUSG00000116993	70.2711	-0.884599	-2.13956	0.0323906	0.1605	Down
ENSMUSG00000007850	1478.04	-0.884259	-5.53584	3.1e-08	4.55e-06	Down
ENSMUSG00000038010	120.788	-0.881575	-3.18276	0.0014588	0.020491	Down
ENSMUSG00000021835	116.969	-0.880346	-3.15214	0.00162076	0.0219931	Down
ENSMUSG00000029816	61.9742	-0.877747	-2.43124	0.0150473	0.100137	Down
ENSMUSG00000033475	1350.28	-0.876964	-3.13828	0.00169941	0.0226897	Down
ENSMUSG00000037474	395.408	-0.876523	-3.85456	0.000115938	0.00348228	Down
ENSMUSG00000017723	252.204	-0.875104	-3.34048	0.000836338	0.0141408	Down
ENSMUSG00000087298	71.4515	-0.874352	-2.32411	0.0201197	0.120654	Down
ENSMUSG00000032500	624.185	-0.87133	-5.55789	2.73e-08	4.11e-06	Down
ENSMUSG00000033420	71.6713	-0.870452	-2.32113	0.0202801	0.121085	Down
ENSMUSG00000109093	419.649	-0.869494	-4.67018	3.01e-06	0.000219718	Down
ENSMUSG00000021007	67.9057	-0.869396	-2.46469	0.0137131	0.0946567	Down
ENSMUSG00000026723	65.1667	-0.869	-2.59647	0.00941859	0.0739933	Down
ENSMUSG00000090523	801.266	-0.866139	-4.64152	3.46e-06	0.000237697	Down
ENSMUSG00000005371	377.998	-0.866099	-4.73173	2.23e-06	0.000174642	Down
ENSMUSG00000026049	249.214	-0.864292	-4.88753	1.02e-06	8.91e-05	Down
ENSMUSG00000037337	110.72	-0.862998	-2.15768	0.0309526	0.156284	Down
ENSMUSG00000032348	6470.81	-0.861723	-5.67029	1.43e-08	2.39e-06	Down
ENSMUSG00000053838	2430.87	-0.861319	-4.6036	4.15e-06	0.000275473	Down
ENSMUSG00000094786	162.63	-0.860105	-3.88607	0.00010188	0.00316507	Down
ENSMUSG00000001517	2393.23	-0.859637	-3.15411	0.0016099	0.0219392	Down
ENSMUSG00000116097	89.279	-0.85948	-3.13341	0.00172791	0.0229578	Down
ENSMUSG00000112252	44.8099	-0.857583	-2.08306	0.0372461	0.175311	Down
ENSMUSG00000025764	502.737	-0.855761	-4.67926	2.88e-06	0.00021239	Down
ENSMUSG00000044937	53.7014	-0.855697	-2.30323	0.021266	0.12433	Down
ENSMUSG00000026646	63.0097	-0.855287	-2.21939	0.0264601	0.142047	Down
ENSMUSG00000041132	1259.63	-0.851595	-5.6779	1.36e-08	2.31e-06	Down
ENSMUSG00000027111	132.141	-0.851239	-2.67294	0.00751894	0.0637564	Down
ENSMUSG00000049047	381.642	-0.850776	-3.66544	0.00024691	0.00598664	Down
ENSMUSG00000029490	152.108	-0.850464	-3.02583	0.00247956	0.029814	Down
ENSMUSG00000022811	612.293	-0.848438	-4.7056	2.53e-06	0.000192677	Down
ENSMUSG00000060613	21221.3	-0.848287	-6.84685	7.55e-12	2.49e-09	Down
ENSMUSG00000021270	3470.6	-0.847999	-3.41565	0.000636292	0.0115781	Down
ENSMUSG00000055493	98.7153	-0.846471	-2.70423	0.0068462	0.0599263	Down
ENSMUSG00000051735	101.354	-0.845601	-3.26126	0.00110918	0.0169673	Down
ENSMUSG00000025915	275.429	-0.845392	-3.30398	0.000953217	0.0153496	Down
ENSMUSG00000105061	93.0636	-0.842004	-2.73253	0.00628501	0.0566422	Down
ENSMUSG00000028312	379.558	-0.84133	-2.4678	0.0135944	0.0940389	Down
ENSMUSG00000035064	504.129	-0.84063	-4.36679	1.26e-05	0.000645855	Down
ENSMUSG00000066682	66.088	-0.840315	-1.99649	0.0458806	0.198459	Down
ENSMUSG00000022119	282.619	-0.83926	-3.5506	0.000384348	0.00817638	Down
ENSMUSG00000026781	1205.28	-0.837096	-3.31263	0.000924229	0.0150668	Down
ENSMUSG00000023243	2888.04	-0.837073	-5.06616	4.06e-07	4.08e-05	Down
ENSMUSG00000095687	3326.15	-0.837021	-5.5724	2.51e-08	3.84e-06	Down
ENSMUSG00000036499	316.653	-0.833922	-3.67998	0.000233252	0.00573555	Down
ENSMUSG00000044501	40.2199	-0.831992	-1.98686	0.0469374	0.200983	Down
ENSMUSG00000057982	491.801	-0.83144	-4.10708	4.01e-05	0.00156557	Down
ENSMUSG00000031012	476.062	-0.831174	-4.69187	2.71e-06	0.000201262	Down
ENSMUSG00000005983	68.6434	-0.830965	-2.58052	0.00986511	0.0762471	Down
ENSMUSG00000053886	319.091	-0.830866	-3.45522	0.000549854	0.010495	Down
ENSMUSG00000045757	106.888	-0.830299	-2.30593	0.0211144	0.123827	Down
ENSMUSG00000029402	480.995	-0.829132	-4.39932	1.09e-05	0.00057313	Down
ENSMUSG00000006395	1216.4	-0.828637	-5.95547	2.59e-09	5.39e-07	Down
ENSMUSG00000029059	940.523	-0.8278	-5.9834	2.19e-09	4.64e-07	Down
ENSMUSG00000035868	105.302	-0.826925	-2.8466	0.00441884	0.0443649	Down
ENSMUSG00000055184	205.421	-0.825003	-3.15256	0.00161848	0.0219931	Down
ENSMUSG00000034525	568.391	-0.824095	-2.56843	0.010216	0.0783253	Down
ENSMUSG00000022763	243.69	-0.823921	-4.74621	2.07e-06	0.000163639	Down
ENSMUSG00000001025	254.622	-0.823414	-3.31639	0.00091187	0.0149418	Down
ENSMUSG00000066477	203.514	-0.821234	-3.03918	0.00237223	0.0289055	Down
ENSMUSG00000030016	204.725	-0.820809	-3.27168	0.00106912	0.016513	Down
ENSMUSG00000039220	3178.42	-0.820569	-5.25421	1.49e-07	1.82e-05	Down
ENSMUSG00000015749	1069.83	-0.820329	-3.79211	0.000149374	0.00420314	Down
ENSMUSG00000026779	156.69	-0.817772	-2.30988	0.0208951	0.123206	Down
ENSMUSG00000084353	80.1671	-0.817608	-2.40853	0.0160169	0.104463	Down
ENSMUSG00000028382	865.619	-0.81665	-4.28572	1.82e-05	0.000836555	Down
ENSMUSG00000049606	167.196	-0.81565	-2.33129	0.0197381	0.119152	Down
ENSMUSG00000024654	857.81	-0.815523	-5.79016	7.03e-09	1.32e-06	Down
ENSMUSG00000026489	7104.6	-0.814439	-3.25217	0.00114529	0.0173666	Down
ENSMUSG00000026156	152.99	-0.813148	-3.23085	0.00123424	0.0182518	Down
ENSMUSG00000041782	883.665	-0.812946	-7.28507	3.22e-13	1.25e-10	Down
ENSMUSG00000061292	1506.44	-0.81279	-4.48097	7.43e-06	0.000431513	Down
ENSMUSG00000075511	731.772	-0.812014	-5.24954	1.52e-07	1.86e-05	Down
ENSMUSG00000110686	1299.04	-0.810628	-3.69849	0.000216886	0.00545935	Down
ENSMUSG00000024290	240.117	-0.81054	-2.79752	0.00514962	0.0494752	Down
ENSMUSG00000033632	152.095	-0.809539	-3.21571	0.00130121	0.0190214	Down
ENSMUSG00000003477	17249.1	-0.809016	-3.745	0.000180392	0.00482713	Down
ENSMUSG00000035329	458.328	-0.807001	-3.7814	0.000155947	0.00428708	Down
ENSMUSG00000020334	113.396	-0.806659	-2.74281	0.00609152	0.0554757	Down
ENSMUSG00000000739	322.715	-0.806438	-4.54961	5.37e-06	0.000340025	Down
ENSMUSG00000054693	300.56	-0.805663	-4.66267	3.12e-06	0.000223361	Down
ENSMUSG00000026574	147.464	-0.805641	-2.53027	0.0113974	0.0840755	Down
ENSMUSG00000078765	528.319	-0.805447	-5.69705	1.22e-08	2.08e-06	Down
ENSMUSG00000029269	943.857	-0.804528	-5.11109	3.2e-07	3.38e-05	Down
ENSMUSG00000044468	517.199	-0.802849	-3.27328	0.00106305	0.016486	Down
ENSMUSG00000026986	238.625	-0.801988	-2.01681	0.0437148	0.192668	Down
ENSMUSG00000040471	1228.44	-0.801228	-3.52882	0.000417415	0.00865921	Down
ENSMUSG00000021556	525.468	-0.80121	-2.36313	0.0181211	0.11296	Down
ENSMUSG00000076437	1441.42	-0.799976	-2.89651	0.00377337	0.0395469	Down
ENSMUSG00000029417	95.5662	-0.798968	-2.55755	0.0105411	0.0801108	Down
ENSMUSG00000091474	107.532	-0.797951	-2.02457	0.042912	0.190669	Down
ENSMUSG00000041559	111.943	-0.79715	-3.03454	0.00240907	0.0292777	Down
ENSMUSG00000101856	52.6605	-0.795514	-1.98186	0.0474949	0.202598	Down
ENSMUSG00000097124	109.52	-0.79461	-2.42506	0.015306	0.101224	Down
ENSMUSG00000056579	456.718	-0.793969	-2.82529	0.00472377	0.0463784	Down
ENSMUSG00000052957	330.354	-0.793675	-3.06423	0.00218228	0.0273766	Down
ENSMUSG00000024542	220.724	-0.793469	-2.25771	0.023964	0.133408	Down
ENSMUSG00000031570	1387.13	-0.792328	-6.34081	2.29e-10	5.9e-08	Down
ENSMUSG00000075595	1300.47	-0.790087	-3.94734	7.9e-05	0.00261757	Down
ENSMUSG00000069601	741.774	-0.789795	-3.78734	0.00015227	0.0042394	Down
ENSMUSG00000026341	2384.69	-0.789732	-5.77802	7.56e-09	1.38e-06	Down
ENSMUSG00000114818	37.7267	-0.789693	-2.00033	0.0454643	0.197164	Down
ENSMUSG00000038323	434.889	-0.78906	-4.57942	4.66e-06	0.00030096	Down
ENSMUSG00000039852	1589.81	-0.788138	-4.89044	1.01e-06	8.82e-05	Down
ENSMUSG00000030126	1938.53	-0.786966	-5.33783	9.41e-08	1.3e-05	Down
ENSMUSG00000079592	190.05	-0.786729	-3.6209	0.000293581	0.00674117	Down
ENSMUSG00000056069	73.8933	-0.785873	-2.40714	0.016078	0.104674	Down
ENSMUSG00000046567	93.1877	-0.784579	-3.07507	0.0021045	0.0267522	Down
ENSMUSG00000039450	6559.18	-0.780256	-6.76182	1.36e-11	4.34e-09	Down
ENSMUSG00000023025	611.517	-0.777728	-4.47254	7.73e-06	0.000441922	Down
ENSMUSG00000085334	83.3891	-0.777338	-2.22166	0.0263065	0.141691	Down
ENSMUSG00000025265	248.566	-0.777312	-4.24404	2.2e-05	0.000968681	Down
ENSMUSG00000026761	287.743	-0.774392	-3.41979	0.000626693	0.011447	Down
ENSMUSG00000030660	413.873	-0.77293	-3.6218	0.000292565	0.00673464	Down
ENSMUSG00000022744	792.426	-0.770651	-4.73135	2.23e-06	0.000174642	Down
ENSMUSG00000026249	431.607	-0.770279	-3.02111	0.00251853	0.0300547	Down
ENSMUSG00000048100	330.38	-0.768074	-3.47195	0.000516698	0.0100735	Down
ENSMUSG00000031016	1314.27	-0.767849	-3.0363	0.00239503	0.0291496	Down
ENSMUSG00000046434	4709.47	-0.765636	-5.31031	1.09e-07	1.45e-05	Down
ENSMUSG00000018293	19968.1	-0.765591	-3.36081	0.000777145	0.0133526	Down
ENSMUSG00000030528	196.537	-0.760393	-2.23034	0.0257246	0.139867	Down
ENSMUSG00000028156	1958.3	-0.760189	-3.01866	0.00253897	0.030224	Down
ENSMUSG00000028179	20558	-0.760016	-4.30204	1.69e-05	0.00079057	Down
ENSMUSG00000019774	134.828	-0.75923	-3.25613	0.00112941	0.0171667	Down
ENSMUSG00000086240	122.201	-0.758438	-2.34518	0.0190177	0.116273	Down
ENSMUSG00000056035	167462	-0.757584	-4.81464	1.47e-06	0.000122732	Down
ENSMUSG00000029403	112.367	-0.756874	-2.08355	0.0372012	0.175195	Down
ENSMUSG00000039968	98.1851	-0.756133	-2.3551	0.0185179	0.114388	Down
ENSMUSG00000061533	119.404	-0.755394	-2.09142	0.0364901	0.173193	Down
ENSMUSG00000025898	93.865	-0.753777	-2.21142	0.0270071	0.143852	Down
ENSMUSG00000001741	95.3051	-0.753193	-2.10503	0.0352891	0.169332	Down
ENSMUSG00000117814	66.0561	-0.752443	-2.26947	0.0232397	0.131056	Down
ENSMUSG00000022615	1488.99	-0.751541	-7.28327	3.26e-13	1.25e-10	Down
ENSMUSG00000021775	1122.7	-0.749585	-3.87512	0.000106572	0.00326832	Down
ENSMUSG00000021669	533.804	-0.746878	-3.53736	0.000404153	0.00846684	Down
ENSMUSG00000038174	155.354	-0.74681	-3.54594	0.000391219	0.00827609	Down
ENSMUSG00000019948	238.13	-0.745691	-3.59237	0.000327681	0.007299	Down
ENSMUSG00000007646	402.362	-0.745415	-4.04412	5.25e-05	0.00193344	Down
ENSMUSG00000075420	53.2246	-0.74233	-2.05647	0.0397373	0.181415	Down
ENSMUSG00000025049	229.344	-0.741595	-3.36506	0.000765272	0.013208	Down
ENSMUSG00000021476	5909.37	-0.740814	-10.4374	1.67e-25	2.13e-22	Down
ENSMUSG00000032324	297.725	-0.738465	-3.55331	0.000380417	0.00810285	Down
ENSMUSG00000052713	86.0796	-0.737955	-2.41164	0.0158807	0.103875	Down
ENSMUSG00000025979	487.565	-0.736884	-5.25783	1.46e-07	1.82e-05	Down
ENSMUSG00000038893	121.071	-0.736806	-3.14602	0.00165508	0.0223161	Down
ENSMUSG00000036225	65.3916	-0.736766	-2.35206	0.0186696	0.115065	Down
ENSMUSG00000051705	68.7165	-0.736454	-2.08448	0.0371164	0.174976	Down
ENSMUSG00000107451	198.7	-0.735802	-3.82086	0.000132989	0.00386152	Down
ENSMUSG00000007594	1408.13	-0.735586	-3.30428	0.000952224	0.0153496	Down
ENSMUSG00000068923	98.3065	-0.734856	-2.44334	0.0145519	0.0985183	Down
ENSMUSG00000039031	318.925	-0.734101	-2.8855	0.00390796	0.040491	Down
ENSMUSG00000054499	1047.12	-0.731878	-3.458	0.000544203	0.0104288	Down
ENSMUSG00000026097	941.196	-0.731489	-5.29702	1.18e-07	1.53e-05	Down
ENSMUSG00000097392	154.788	-0.730066	-3.08353	0.00204557	0.0261773	Down
ENSMUSG00000048720	129.516	-0.72923	-3.05395	0.00225853	0.0279298	Down
ENSMUSG00000072969	75.278	-0.728966	-2.15642	0.0310507	0.156574	Down
ENSMUSG00000097167	102.127	-0.727433	-2.70566	0.00681695	0.0599017	Down
ENSMUSG00000038121	1451.85	-0.726974	-5.47458	4.39e-08	6.4e-06	Down
ENSMUSG00000070960	238.32	-0.726452	-2.76974	0.00561003	0.0522345	Down
ENSMUSG00000004768	254.432	-0.725457	-3.71424	0.000203812	0.00521988	Down
ENSMUSG00000054519	107.416	-0.72428	-2.59858	0.00936094	0.0737592	Down
ENSMUSG00000091971	102.995	-0.724199	-2.6533	0.00797089	0.0661563	Down
ENSMUSG00000027332	7810.82	-0.722894	-5.91997	3.22e-09	6.62e-07	Down
ENSMUSG00000027680	824.722	-0.722335	-4.63839	3.51e-06	0.000239593	Down
ENSMUSG00000091561	1099.63	-0.721785	-5.83895	5.25e-09	1.03e-06	Down
ENSMUSG00000025862	394.712	-0.71968	-3.28288	0.00102754	0.0161448	Down
ENSMUSG00000076441	231543	-0.719537	-4.87266	1.1e-06	9.52e-05	Down
ENSMUSG00000017499	1082.02	-0.718658	-3.04154	0.00235371	0.0287716	Down
ENSMUSG00000030322	86.8162	-0.718562	-2.65538	0.00792181	0.0659782	Down
ENSMUSG00000042138	90.6946	-0.717731	-2.16575	0.0303304	0.154121	Down
ENSMUSG00000005501	944.718	-0.717512	-3.59951	0.000318813	0.00717461	Down
ENSMUSG00000028243	139.684	-0.717143	-2.4787	0.0131861	0.0922494	Down
ENSMUSG00000000001	1649.76	-0.71635	-4.246	2.18e-05	0.000962471	Down
ENSMUSG00000073555	563.042	-0.716082	-4.74649	2.07e-06	0.000163639	Down
ENSMUSG00000021537	616.592	-0.716063	-4.03663	5.42e-05	0.00198088	Down
ENSMUSG00000006641	852.201	-0.715373	-3.18855	0.00142988	0.0201767	Down
ENSMUSG00000068823	3719.63	-0.715123	-3.83236	0.000126921	0.00372498	Down
ENSMUSG00000024939	236.782	-0.714444	-2.43148	0.0150375	0.100137	Down
ENSMUSG00000014226	686.601	-0.714126	-3.11012	0.00187011	0.0243395	Down
ENSMUSG00000095677	593.237	-0.713801	-2.6999	0.006936	0.0603814	Down
ENSMUSG00000069206	401.647	-0.71366	-1.96072	0.0499121	0.208123	Down
ENSMUSG00000037977	108.934	-0.713363	-2.88675	0.00389244	0.0403962	Down
ENSMUSG00000002342	1017.38	-0.712807	-4.01464	5.95e-05	0.00212495	Down
ENSMUSG00000029290	339.026	-0.712423	-4.64295	3.43e-06	0.000236909	Down
ENSMUSG00000038005	395.241	-0.712263	-3.48882	0.000485159	0.0096356	Down
ENSMUSG00000039835	782.273	-0.710341	-3.45106	0.000558381	0.0106144	Down
ENSMUSG00000035000	2850.84	-0.71016	-4.14045	3.47e-05	0.0014091	Down
ENSMUSG00000004508	139.977	-0.709779	-3.0422	0.00234856	0.0287716	Down
ENSMUSG00000022378	255.615	-0.709129	-2.59921	0.00934382	0.0736785	Down
ENSMUSG00000020019	134.197	-0.708805	-2.77952	0.00544399	0.0511371	Down
ENSMUSG00000069516	1834.03	-0.708783	-2.78383	0.0053722	0.0507255	Down
ENSMUSG00000064302	929.595	-0.707853	-4.03373	5.49e-05	0.00199408	Down
ENSMUSG00000020561	211.496	-0.707185	-2.98888	0.00279998	0.0325008	Down
ENSMUSG00000037813	79.5762	-0.707118	-2.00545	0.0449149	0.195741	Down
ENSMUSG00000011831	1449.74	-0.706265	-4.77499	1.8e-06	0.000145497	Down
ENSMUSG00000024072	563.843	-0.706153	-3.93854	8.2e-05	0.00269117	Down
ENSMUSG00000026484	374.626	-0.704303	-3.29683	0.00097781	0.0156466	Down
ENSMUSG00000057880	12859.6	-0.704026	-5.38673	7.18e-08	1.02e-05	Down
ENSMUSG00000028180	442.652	-0.702975	-3.59468	0.000324792	0.00726636	Down
ENSMUSG00000066235	171.104	-0.702262	-2.03062	0.0422938	0.188888	Down
ENSMUSG00000021822	76.0965	-0.70088	-2.0533	0.0400439	0.181988	Down
ENSMUSG00000101841	163.609	-0.700586	-2.9136	0.00357292	0.0380726	Down
ENSMUSG00000029597	12706.3	-0.699787	-5.75404	8.71e-09	1.53e-06	Down
ENSMUSG00000052539	618.554	-0.698983	-4.11745	3.83e-05	0.00151538	Down
ENSMUSG00000026037	234.213	-0.698807	-3.78453	0.000154	0.00425191	Down
ENSMUSG00000034111	167.624	-0.696599	-2.79373	0.00521042	0.0498749	Down
ENSMUSG00000041540	346.388	-0.695815	-2.95405	0.00313631	0.0351824	Down
ENSMUSG00000032310	78352.7	-0.695673	-4.06925	4.72e-05	0.00176344	Down
ENSMUSG00000001228	3469.65	-0.695664	-2.85895	0.00425046	0.0432194	Down
ENSMUSG00000029106	3082.45	-0.695005	-3.22535	0.0012582	0.0185202	Down
ENSMUSG00000040455	286.151	-0.694491	-3.32545	0.00088275	0.0146278	Down
ENSMUSG00000024081	574.398	-0.694478	-4.35472	1.33e-05	0.000669894	Down
ENSMUSG00000039270	796.778	-0.694468	-3.05506	0.00225014	0.0279207	Down
ENSMUSG00000075502	102.476	-0.694029	-2.31404	0.0206656	0.122582	Down
ENSMUSG00000027195	8065.6	-0.69375	-3.72485	0.000195429	0.00508702	Down
ENSMUSG00000075266	255.12	-0.693359	-3.47755	0.000506016	0.00993623	Down
ENSMUSG00000038876	721.494	-0.692431	-3.05667	0.00223809	0.0278281	Down
ENSMUSG00000047141	124.698	-0.691552	-1.97281	0.0485177	0.204903	Down
ENSMUSG00000006715	758.94	-0.689814	-3.06814	0.00215395	0.0271352	Down
ENSMUSG00000019826	525.578	-0.68612	-2.85146	0.00435196	0.0438779	Down
ENSMUSG00000024974	296.535	-0.685557	-3.31126	0.000928777	0.0151023	Down
ENSMUSG00000023919	258.717	-0.68449	-2.38347	0.0171502	0.10908	Down
ENSMUSG00000026196	317.483	-0.683527	-2.00134	0.0453552	0.196855	Down
ENSMUSG00000097426	91.7146	-0.682739	-2.04461	0.0408931	0.184618	Down
ENSMUSG00000043881	201.39	-0.682481	-2.96357	0.00304095	0.0343993	Down
ENSMUSG00000004730	389.411	-0.682295	-3.03975	0.00236776	0.0288982	Down
ENSMUSG00000015340	159.095	-0.680802	-2.79098	0.00525489	0.0500854	Down
ENSMUSG00000032224	479.512	-0.680609	-2.54986	0.0107766	0.0812218	Down
ENSMUSG00000028553	8781.66	-0.680557	-4.26919	1.96e-05	0.000888206	Down
ENSMUSG00000031245	521.508	-0.680351	-3.01917	0.00253471	0.0301921	Down
ENSMUSG00000025001	481.262	-0.679831	-2.25668	0.024028	0.133687	Down
ENSMUSG00000026004	103.077	-0.679656	-2.00532	0.0449286	0.195741	Down
ENSMUSG00000035914	1217.64	-0.679502	-4.22244	2.42e-05	0.00104232	Down
ENSMUSG00000046096	465.128	-0.679186	-3.02119	0.00251782	0.0300547	Down
ENSMUSG00000051452	154.35	-0.678552	-2.9316	0.00337224	0.0368481	Down
ENSMUSG00000011427	194.019	-0.677136	-3.12277	0.00179159	0.0234775	Down
ENSMUSG00000036097	299.709	-0.676514	-3.42951	0.000604666	0.0111756	Down
ENSMUSG00000021994	84.0466	-0.676104	-2.18357	0.028994	0.150084	Down
ENSMUSG00000020182	2765.54	-0.674464	-3.80199	0.000143538	0.00407304	Down
ENSMUSG00000081603	140.143	-0.673669	-2.12432	0.0336433	0.164017	Down
ENSMUSG00000027630	1000.88	-0.672886	-3.2497	0.00115528	0.017435	Down
ENSMUSG00000042208	308.738	-0.672869	-3.48886	0.000485092	0.0096356	Down
ENSMUSG00000021795	101.047	-0.672282	-2.22869	0.0258343	0.140028	Down
ENSMUSG00000039178	126.242	-0.67228	-2.69373	0.00706575	0.0609197	Down
ENSMUSG00000044005	12530.9	-0.67177	-6.73094	1.69e-11	5.28e-09	Down
ENSMUSG00000009470	1339.61	-0.670814	-2.84372	0.00445898	0.0445873	Down
ENSMUSG00000037664	123.913	-0.670785	-1.97999	0.0477051	0.203068	Down
ENSMUSG00000071551	3213.33	-0.670777	-5.28647	1.25e-07	1.59e-05	Down
ENSMUSG00000092564	125.068	-0.670681	-2.89141	0.00383523	0.0400079	Down
ENSMUSG00000029126	99.1008	-0.67049	-2.25319	0.0242473	0.134397	Down
ENSMUSG00000038291	529.897	-0.669052	-4.09707	4.18e-05	0.00161038	Down
ENSMUSG00000062901	779.492	-0.668849	-3.82716	0.000129629	0.00379279	Down
ENSMUSG00000064138	209.652	-0.668254	-3.13973	0.00169102	0.0226474	Down
ENSMUSG00000064284	290.017	-0.667903	-2.64231	0.00823431	0.0677832	Down
ENSMUSG00000073405	222.372	-0.667873	-2.06934	0.0385144	0.178087	Down
ENSMUSG00000022961	3779.66	-0.667427	-3.55645	0.000375903	0.00803356	Down
ENSMUSG00000035367	301.434	-0.666936	-2.53001	0.011406	0.0840755	Down
ENSMUSG00000032215	937.539	-0.666656	-5.12785	2.93e-07	3.22e-05	Down
ENSMUSG00000028034	1107.92	-0.666419	-5.78505	7.25e-09	1.34e-06	Down
ENSMUSG00000038526	4702.33	-0.66628	-5.016	5.28e-07	5.13e-05	Down
ENSMUSG00000102644	202.522	-0.666243	-2.67825	0.00740076	0.063012	Down
ENSMUSG00000028167	387.852	-0.665098	-4.34475	1.39e-05	0.000694047	Down
ENSMUSG00000070283	682.19	-0.665083	-4.54882	5.39e-06	0.000340176	Down
ENSMUSG00000042901	181.489	-0.664749	-2.77582	0.0055063	0.0515702	Down
ENSMUSG00000029910	1232.98	-0.664583	-2.16395	0.0304678	0.15449	Down
ENSMUSG00000069793	604.128	-0.663789	-2.40906	0.0159936	0.104398	Down
ENSMUSG00000019303	355.693	-0.663134	-2.84099	0.00449736	0.0447633	Down
ENSMUSG00000027901	300.924	-0.662325	-3.77999	0.000156833	0.00430525	Down
ENSMUSG00000046519	222.107	-0.662084	-3.26011	0.00111369	0.0170226	Down
ENSMUSG00000017868	3946.73	-0.661598	-4.49669	6.9e-06	0.000406993	Down
ENSMUSG00000091989	293.242	-0.661039	-3.87933	0.000104743	0.00322777	Down
ENSMUSG00000015217	807.44	-0.660457	-3.83129	0.000127474	0.00373545	Down
ENSMUSG00000000804	578.753	-0.6603	-3.43798	0.000586071	0.0109564	Down
ENSMUSG00000036820	1116.35	-0.660261	-4.71219	2.45e-06	0.000189566	Down
ENSMUSG00000031176	611.278	-0.660068	-3.15008	0.00163226	0.0221021	Down
ENSMUSG00000006711	103.504	-0.659912	-2.05546	0.0398341	0.181683	Down
ENSMUSG00000026896	486.069	-0.659331	-2.34774	0.0188879	0.115738	Down
ENSMUSG00000060147	605.176	-0.659215	-3.49398	0.000475881	0.0095406	Down
ENSMUSG00000022594	137.861	-0.658892	-2.09377	0.0362803	0.172516	Down
ENSMUSG00000048965	139.668	-0.658623	-2.14289	0.0321218	0.159898	Down
ENSMUSG00000050945	80.2428	-0.657408	-2.21828	0.0265356	0.142191	Down
ENSMUSG00000097412	215.41	-0.657382	-2.98473	0.00283824	0.0327857	Down
ENSMUSG00000037808	156.447	-0.655442	-2.37362	0.0176145	0.110819	Down
ENSMUSG00000067071	2620.01	-0.655285	-5.71938	1.07e-08	1.86e-06	Down
ENSMUSG00000004364	1177.62	-0.655188	-5.35399	8.6e-08	1.2e-05	Down
ENSMUSG00000001891	7528.31	-0.653397	-3.21137	0.00132104	0.0191355	Down
ENSMUSG00000006369	120.975	-0.653171	-1.96046	0.0499417	0.208156	Down
ENSMUSG00000074746	517.972	-0.653083	-4.04232	5.29e-05	0.00194089	Down
ENSMUSG00000038047	329.434	-0.652181	-2.66217	0.00776388	0.0650899	Down
ENSMUSG00000019920	497.921	-0.651464	-2.65154	0.00801261	0.0663872	Down
ENSMUSG00000034327	272.558	-0.651334	-3.66259	0.000249673	0.00602306	Down
ENSMUSG00000023845	469.787	-0.650926	-3.37888	0.000727809	0.0127691	Down
ENSMUSG00000084830	470.316	-0.650658	-4.79229	1.65e-06	0.000134628	Down
ENSMUSG00000022812	1054.6	-0.650618	-2.67243	0.00753044	0.0637751	Down
ENSMUSG00000025616	419.821	-0.650603	-3.03987	0.00236683	0.0288982	Down
ENSMUSG00000021962	411.18	-0.64995	-2.26993	0.0232115	0.130974	Down
ENSMUSG00000028788	3297.13	-0.649646	-3.95076	7.79e-05	0.00260212	Down
ENSMUSG00000032397	829.474	-0.648572	-3.87322	0.000107407	0.00328865	Down
ENSMUSG00000046687	55343.3	-0.648305	-4.10395	4.06e-05	0.00157722	Down
ENSMUSG00000081281	255.413	-0.647883	-2.93217	0.00336606	0.0368387	Down
ENSMUSG00000056342	898.905	-0.646784	-4.54366	5.53e-06	0.000346952	Down
ENSMUSG00000038628	626.653	-0.646396	-3.76964	0.000163486	0.00444951	Down
ENSMUSG00000035764	526.468	-0.646363	-3.28067	0.00103561	0.0162183	Down
ENSMUSG00000086859	135.938	-0.645735	-2.23358	0.0255106	0.139063	Down
ENSMUSG00000026578	197.886	-0.645303	-3.30686	0.000943468	0.0152762	Down
ENSMUSG00000094568	109.741	-0.64445	-2.14791	0.0317211	0.158557	Down
ENSMUSG00000049878	308.046	-0.64444	-2.17828	0.0293849	0.151084	Down
ENSMUSG00000072847	103.169	-0.643966	-2.33933	0.0193182	0.11759	Down
ENSMUSG00000040195	1137.29	-0.64358	-2.37033	0.017772	0.111621	Down
ENSMUSG00000086010	424.44	-0.642703	-4.02217	5.77e-05	0.00207871	Down
ENSMUSG00000027236	1536.76	-0.642647	-4.26646	1.99e-05	0.000894908	Down
ENSMUSG00000069135	570.616	-0.642493	-2.06301	0.0391114	0.179384	Down
ENSMUSG00000052435	364.18	-0.641263	-4.3959	1.1e-05	0.000580627	Down
ENSMUSG00000042207	851.8	-0.64115	-2.85086	0.00436017	0.0439375	Down
ENSMUSG00000027018	1512.39	-0.640819	-4.52229	6.12e-06	0.000372225	Down
ENSMUSG00000022947	69.6693	-0.639413	-2.10969	0.0348853	0.168143	Down
ENSMUSG00000027845	382.156	-0.639243	-2.57724	0.0099592	0.0767879	Down
ENSMUSG00000021461	411.504	-0.638874	-2.50066	0.0123962	0.0886909	Down
ENSMUSG00000025103	1152.21	-0.638776	-4.61942	3.85e-06	0.000258883	Down
ENSMUSG00000097439	103.194	-0.6385	-2.31092	0.0208374	0.123104	Down
ENSMUSG00000074656	1331.81	-0.63844	-4.51753	6.26e-06	0.00037709	Down
ENSMUSG00000079508	965.35	-0.638384	-4.08923	4.33e-05	0.00164397	Down
ENSMUSG00000030465	717.052	-0.637975	-3.14644	0.0016527	0.0222997	Down
ENSMUSG00000030711	33368.1	-0.636944	-4.49461	6.97e-06	0.000409734	Down
ENSMUSG00000019792	121.006	-0.636821	-2.72185	0.00649175	0.0580943	Down
ENSMUSG00000004035	4677.03	-0.636763	-4.93029	8.21e-07	7.4e-05	Down
ENSMUSG00000030037	373.791	-0.636071	-3.05413	0.00225715	0.0279298	Down
ENSMUSG00000037754	86.2365	-0.633734	-2.26125	0.0237438	0.132604	Down
ENSMUSG00000025239	1501.12	-0.633206	-2.96792	0.00299826	0.0340373	Down
ENSMUSG00000025193	414.934	-0.632616	-4.01552	5.93e-05	0.00212495	Down
ENSMUSG00000034653	141.117	-0.632268	-2.19469	0.0281857	0.147498	Down
ENSMUSG00000052605	863.356	-0.631827	-3.97536	7.03e-05	0.00241051	Down
ENSMUSG00000034163	407.111	-0.631446	-4.08768	4.36e-05	0.00164841	Down
ENSMUSG00000020745	1995.61	-0.627956	-4.4918	7.06e-06	0.000412642	Down
ENSMUSG00000008976	614.037	-0.627656	-3.0899	0.00200226	0.0257264	Down
ENSMUSG00000116048	1727.84	-0.626354	-3.94726	7.91e-05	0.00261757	Down
ENSMUSG00000024899	6960.91	-0.625922	-6.39922	1.56e-10	4.09e-08	Down
ENSMUSG00000079109	248.304	-0.625584	-2.68761	0.0071965	0.0617406	Down
ENSMUSG00000019779	81.8181	-0.625178	-2.13732	0.0325718	0.160993	Down
ENSMUSG00000032411	320.628	-0.624753	-3.83283	0.000126676	0.00372348	Down
ENSMUSG00000025060	540.463	-0.624597	-2.3361	0.0194859	0.118127	Down
ENSMUSG00000004642	961.255	-0.624491	-2.97377	0.00294169	0.033655	Down
ENSMUSG00000097589	239.547	-0.624237	-3.27952	0.00103984	0.0162447	Down
ENSMUSG00000069324	27946.3	-0.624125	-3.36093	0.000776799	0.0133526	Down
ENSMUSG00000037148	161.704	-0.624046	-2.3842	0.0171162	0.109044	Down
ENSMUSG00000021754	291.943	-0.623479	-2.38514	0.0170727	0.108839	Down
ENSMUSG00000074876	178.128	-0.622472	-2.44472	0.0144966	0.0983219	Down
ENSMUSG00000040562	25837.6	-0.622467	-4.41048	1.03e-05	0.00054892	Down
ENSMUSG00000066232	1220.61	-0.622421	-2.57795	0.00993897	0.0766939	Down
ENSMUSG00000031669	214.833	-0.622042	-2.04377	0.0409761	0.18488	Down
ENSMUSG00000096206	104.145	-0.621695	-1.9956	0.0459773	0.198743	Down
ENSMUSG00000020774	254.054	-0.621489	-3.78822	0.000151728	0.00423817	Down
ENSMUSG00000025269	873.361	-0.621031	-2.14995	0.0315592	0.15797	Down
ENSMUSG00000031197	228.273	-0.620671	-2.82769	0.00468855	0.0461274	Down
ENSMUSG00000079555	127.046	-0.620559	-2.52129	0.0116927	0.0852997	Down
ENSMUSG00000037958	179.605	-0.61954	-2.73968	0.0061499	0.0557401	Down
ENSMUSG00000028483	113.313	-0.618797	-2.44292	0.0145691	0.0985642	Down
ENSMUSG00000022337	476.666	-0.618362	-2.78021	0.00543241	0.0510535	Down
ENSMUSG00000028542	1546.55	-0.615236	-2.79889	0.00512793	0.0493822	Down
ENSMUSG00000024045	1054.61	-0.615095	-4.45768	8.29e-06	0.000462852	Down
ENSMUSG00000025147	1177.8	-0.614635	-4.08788	4.35e-05	0.00164841	Down
ENSMUSG00000020328	862.557	-0.61447	-2.49648	0.0125433	0.0895228	Down
ENSMUSG00000051469	487.811	-0.614166	-2.85699	0.00427679	0.0433718	Down
ENSMUSG00000025525	810.474	-0.61377	-4.19171	2.77e-05	0.0011703	Down
ENSMUSG00000026480	154.334	-0.613642	-2.18781	0.0286837	0.148962	Down
ENSMUSG00000000581	548.149	-0.613227	-3.04269	0.00234474	0.0287716	Down
ENSMUSG00000071042	127.775	-0.61322	-2.51368	0.011948	0.0866894	Down
ENSMUSG00000022151	390.084	-0.613181	-4.00754	6.14e-05	0.00216677	Down
ENSMUSG00000039456	372.64	-0.612999	-3.09608	0.00196094	0.0253147	Down
ENSMUSG00000050029	655.375	-0.612929	-3.7341	0.000188391	0.00497843	Down
ENSMUSG00000025037	438.815	-0.612789	-3.12183	0.00179728	0.0235359	Down
ENSMUSG00000054855	782.669	-0.612526	-3.15697	0.00159415	0.021783	Down
ENSMUSG00000028195	822.764	-0.612082	-3.27233	0.00106666	0.0165079	Down
ENSMUSG00000039831	1107.46	-0.611103	-4.44513	8.78e-06	0.000483645	Down
ENSMUSG00000029201	7795.53	-0.610902	-3.27715	0.00104861	0.0163416	Down
ENSMUSG00000057181	309.182	-0.610126	-2.54895	0.0108048	0.0813707	Down
ENSMUSG00000110935	2055.85	-0.609969	-4.1117	3.93e-05	0.00154089	Down
ENSMUSG00000028691	47508	-0.609812	-2.89546	0.00378603	0.0396361	Down
ENSMUSG00000041147	435.981	-0.609759	-2.05478	0.0399001	0.181721	Down
ENSMUSG00000006585	2442.09	-0.608546	-2.9154	0.00355234	0.0379168	Down
ENSMUSG00000022323	7961.29	-0.608169	-4.80566	1.54e-06	0.000127573	Down
ENSMUSG00000021615	241.723	-0.607996	-2.73871	0.00616806	0.0558781	Down
ENSMUSG00000069094	291.342	-0.60767	-3.82399	0.000131307	0.00381849	Down
ENSMUSG00000090264	2501.58	-0.607071	-2.43554	0.0148697	0.0995101	Down
ENSMUSG00000067017	169.949	-0.606189	-2.03163	0.0421912	0.188519	Down
ENSMUSG00000020362	836.632	-0.606036	-2.54695	0.0108668	0.0817087	Down
ENSMUSG00000030942	1067.69	-0.605626	-4.14494	3.4e-05	0.00138971	Down
ENSMUSG00000086436	257.592	-0.604619	-2.70965	0.00673543	0.0595072	Down
ENSMUSG00000033964	234.847	-0.604175	-2.67399	0.00749555	0.0636206	Down
ENSMUSG00000084129	95.9919	-0.604015	-2.17284	0.0297923	0.152333	Down
ENSMUSG00000024535	492.104	-0.603792	-3.35776	0.000785757	0.0134643	Down
ENSMUSG00000024238	520.069	-0.603485	-3.51794	0.000434907	0.00890603	Down
ENSMUSG00000030753	1659.39	-0.603384	-4.51321	6.39e-06	0.000383486	Down
ENSMUSG00000026737	107.875	-0.603365	-2.27004	0.0232053	0.130974	Down
ENSMUSG00000037531	503.792	-0.603017	-4.41371	1.02e-05	0.000543541	Down
ENSMUSG00000052812	265.105	-0.602663	-3.17632	0.00149155	0.0208011	Down
ENSMUSG00000022464	28071.6	-0.60191	-6.56462	5.22e-11	1.54e-08	Down
ENSMUSG00000022110	2570.99	-0.601067	-4.66506	3.09e-06	0.000222444	Down
ENSMUSG00000043154	283.745	-0.600074	-3.33056	0.000866722	0.0144373	Down
ENSMUSG00000094793	77058.6	-0.599751	-2.4386	0.0147441	0.0990735	Down
ENSMUSG00000029647	379.404	-0.599182	-3.43823	0.000585526	0.0109564	Down
ENSMUSG00000078970	524.184	-0.598467	-4.02686	5.65e-05	0.00204154	Down
ENSMUSG00000053870	182.843	-0.59834	-2.31242	0.0207546	0.122881	Down
ENSMUSG00000022105	213.058	-0.598047	-2.27694	0.0227895	0.129743	Down
ENSMUSG00000038844	367.147	-0.597702	-3.69698	0.000218177	0.00547047	Down
ENSMUSG00000025742	640.845	-0.597052	-3.44126	0.000579003	0.0108562	Down
ENSMUSG00000031134	1442.92	-0.59598	-3.92145	8.8e-05	0.00283104	Down
ENSMUSG00000020017	13277.2	-0.595873	-4.34997	1.36e-05	0.000682092	Down
ENSMUSG00000036676	169.39	-0.595506	-2.32295	0.0201819	0.120701	Down
ENSMUSG00000054428	1722.25	-0.594716	-3.91526	9.03e-05	0.00289011	Down
ENSMUSG00000024436	4358.73	-0.593946	-6.00491	1.91e-09	4.11e-07	Down
ENSMUSG00000025958	257.405	-0.593888	-2.25454	0.0241619	0.134158	Down
ENSMUSG00000021218	7221.75	-0.593866	-4.30078	1.7e-05	0.000793135	Down
ENSMUSG00000031403	360.507	-0.592568	-2.92772	0.00341452	0.037019	Down
ENSMUSG00000028185	1130.16	-0.592508	-2.5773	0.00995749	0.0767879	Down
ENSMUSG00000041238	310.549	-0.591995	-2.07296	0.0381762	0.177167	Down
ENSMUSG00000048271	783.409	-0.591057	-2.36899	0.0178365	0.111843	Down
ENSMUSG00000020994	757.682	-0.590791	-2.92291	0.00346772	0.03737	Down
ENSMUSG00000022514	1768.5	-0.590275	-3.13227	0.00173458	0.0230145	Down
ENSMUSG00000048186	302.224	-0.590266	-2.48978	0.0127823	0.0904177	Down
ENSMUSG00000035505	720.123	-0.590077	-4.6673	3.05e-06	0.000221708	Down
ENSMUSG00000021824	5355.52	-0.589982	-6.23871	4.41e-10	1.07e-07	Down
ENSMUSG00000038042	146.515	-0.589744	-2.61038	0.00904427	0.0723315	Down
ENSMUSG00000103906	175.813	-0.589615	-2.60147	0.00928251	0.0734988	Down
ENSMUSG00000024431	985.62	-0.589574	-4.59772	4.27e-06	0.000282387	Down
ENSMUSG00000021929	555.615	-0.589375	-3.26789	0.00108352	0.0166413	Down
ENSMUSG00000066640	728.013	-0.587424	-4.01434	5.96e-05	0.00212495	Down
ENSMUSG00000049659	747.821	-0.58722	-3.65244	0.000259758	0.00617281	Down
ENSMUSG00000054099	181.266	-0.587042	-2.03489	0.041862	0.187552	Down
ENSMUSG00000031684	481.843	-0.586451	-2.85522	0.00430071	0.0434989	Down
ENSMUSG00000039167	227.202	-0.5861	-2.3517	0.0186877	0.115109	Down
ENSMUSG00000050931	1405.13	-0.58519	-4.99472	5.89e-07	5.63e-05	Down
ENSMUSG00000025161	93.0303	0.58515	2.17505	0.0296263	0.151835	Up
ENSMUSG00000085396	663.561	0.585472	4.4664	7.95e-06	0.00044966	Up
ENSMUSG00000019256	1128.25	0.586098	4.52577	6.02e-06	0.000367331	Up
ENSMUSG00000027678	747.832	0.586286	2.62232	0.00873338	0.0704348	Up
ENSMUSG00000032079	94707.7	0.588115	5.11281	3.17e-07	3.37e-05	Up
ENSMUSG00000070729	229.634	0.588829	2.6542	0.00794977	0.0661535	Up
ENSMUSG00000000275	3997.71	0.588912	2.63939	0.00830544	0.0682804	Up
ENSMUSG00000026822	94881.7	0.589712	4.96906	6.73e-07	6.27e-05	Up
ENSMUSG00000078485	307.915	0.589866	3.18557	0.00144471	0.0203409	Up
ENSMUSG00000026675	2561.05	0.59012	4.11677	3.84e-05	0.00151669	Up
ENSMUSG00000025816	313.695	0.590743	2.70173	0.00689801	0.0602071	Up
ENSMUSG00000028199	2878.59	0.592861	3.4535	0.000553356	0.0105512	Up
ENSMUSG00000037031	240.973	0.593152	2.6064	0.00915001	0.0729329	Up
ENSMUSG00000049414	143.816	0.593492	2.7184	0.00655989	0.0584618	Up
ENSMUSG00000026159	679.492	0.593631	2.76576	0.0056791	0.0526467	Up
ENSMUSG00000038539	48159.8	0.594325	5.22786	1.71e-07	2.05e-05	Up
ENSMUSG00000093577	1551.94	0.595057	2.83136	0.00463512	0.0456958	Up
ENSMUSG00000023990	513.844	0.597249	2.80425	0.00504335	0.0487396	Up
ENSMUSG00000037095	187463	0.59762	4.21886	2.46e-05	0.0010566	Up
ENSMUSG00000022040	38946.7	0.598116	4.33097	1.48e-05	0.000723207	Up
ENSMUSG00000066861	153.567	0.59942	2.88043	0.00397137	0.0409703	Up
ENSMUSG00000025351	992.822	0.599421	3.20735	0.00133963	0.0193195	Up
ENSMUSG00000034220	830.549	0.599959	2.34884	0.0188322	0.115676	Up
ENSMUSG00000022094	19327.9	0.600674	6.32385	2.55e-10	6.5e-08	Up
ENSMUSG00000103034	234.766	0.601525	3.22098	0.00127753	0.0187758	Up
ENSMUSG00000057036	1375.63	0.602016	2.78374	0.00537362	0.0507255	Up
ENSMUSG00000055491	1849.55	0.603673	5.03785	4.71e-07	4.68e-05	Up
ENSMUSG00000030790	80.7802	0.604327	2.05259	0.0401124	0.18221	Up
ENSMUSG00000079470	168.614	0.604838	1.97327	0.0484645	0.204851	Up
ENSMUSG00000018740	140.357	0.604856	2.65365	0.00796271	0.0661563	Up
ENSMUSG00000058809	1040.26	0.607081	4.37258	1.23e-05	0.000632326	Up
ENSMUSG00000024205	190.234	0.607119	2.69326	0.00707572	0.0609412	Up
ENSMUSG00000091845	267.373	0.607567	2.9388	0.00329488	0.0363674	Up
ENSMUSG00000034926	135455	0.608683	5.66462	1.47e-08	2.45e-06	Up
ENSMUSG00000019975	108.572	0.609411	2.27425	0.0229511	0.130236	Up
ENSMUSG00000018648	170.59	0.609993	2.55508	0.0106164	0.0804906	Up
ENSMUSG00000002992	6639.55	0.610012	3.38541	0.000710713	0.0126014	Up
ENSMUSG00000063838	208.658	0.610839	2.55962	0.0104785	0.0798455	Up
ENSMUSG00000048126	729.989	0.611262	4.36281	1.28e-05	0.000652456	Up
ENSMUSG00000081378	529.152	0.611784	3.76039	0.000169647	0.00459103	Up
ENSMUSG00000047153	1330.57	0.611825	1.98246	0.0474283	0.202431	Up
ENSMUSG00000042292	1034.37	0.612694	3.80944	0.000139283	0.00400198	Up
ENSMUSG00000035683	497.234	0.612699	2.38267	0.0171875	0.109207	Up
ENSMUSG00000068397	114.964	0.613126	2.30107	0.0213875	0.124734	Up
ENSMUSG00000020689	358.995	0.613599	3.27979	0.00103884	0.0162423	Up
ENSMUSG00000036459	191.056	0.613761	3.21478	0.00130546	0.0190478	Up
ENSMUSG00000114738	335.718	0.615538	3.37671	0.000733581	0.012835	Up
ENSMUSG00000095588	170.169	0.615909	3.16803	0.00153476	0.0213103	Up
ENSMUSG00000098747	1545.97	0.616087	2.92035	0.00349639	0.0374872	Up
ENSMUSG00000024844	4008.49	0.61658	2.42426	0.0153395	0.101376	Up
ENSMUSG00000018727	169.607	0.617668	2.53467	0.0112553	0.0833503	Up
ENSMUSG00000065947	19363.5	0.617973	3.21466	0.00130601	0.0190478	Up
ENSMUSG00000015568	786.063	0.618571	2.7928	0.00522547	0.0499189	Up
ENSMUSG00000020897	1657.49	0.618666	2.06538	0.0388874	0.178878	Up
ENSMUSG00000031538	98.5968	0.618996	2.26914	0.0232601	0.131093	Up
ENSMUSG00000031749	258.531	0.620305	3.47343	0.000513858	0.0100386	Up
ENSMUSG00000001918	276.713	0.620713	3.46326	0.000533678	0.0102782	Up
ENSMUSG00000067203	200.352	0.621234	2.33349	0.0196226	0.118642	Up
ENSMUSG00000028978	422.287	0.621974	4.26315	2.02e-05	0.000901913	Up
ENSMUSG00000020681	106.843	0.624049	2.37434	0.0175805	0.110673	Up
ENSMUSG00000024404	2269.93	0.624071	5.33217	9.7e-08	1.32e-05	Up
ENSMUSG00000020806	1055.75	0.626689	4.0431	5.27e-05	0.00193811	Up
ENSMUSG00000026604	142.489	0.627007	2.88491	0.0039153	0.0405231	Up
ENSMUSG00000028862	318.561	0.627278	3.36744	0.000758689	0.0131201	Up
ENSMUSG00000082741	67.3675	0.628671	1.96654	0.0492363	0.206522	Up
ENSMUSG00000005968	695.232	0.629402	4.77759	1.77e-06	0.000144237	Up
ENSMUSG00000075304	213.27	0.62967	2.61566	0.00890555	0.0715214	Up
ENSMUSG00000034271	106.497	0.630092	2.18751	0.0287051	0.149033	Up
ENSMUSG00000018459	4782.85	0.631134	3.6418	0.000270739	0.00636252	Up
ENSMUSG00000096681	73.209	0.631216	2.07648	0.0378498	0.176493	Up
ENSMUSG00000037440	1174.56	0.632057	3.50397	0.000458382	0.00927737	Up
ENSMUSG00000116704	91.1456	0.635448	2.36313	0.0181211	0.11296	Up
ENSMUSG00000021485	438.412	0.637089	2.47121	0.0134656	0.0935434	Up
ENSMUSG00000070003	377.791	0.638111	4.27467	1.91e-05	0.000872861	Up
ENSMUSG00000005893	167.473	0.638204	2.1348	0.0327772	0.161527	Up
ENSMUSG00000038524	95.9937	0.638678	2.14627	0.0318513	0.1589	Up
ENSMUSG00000068014	131.609	0.63868	2.62544	0.00865372	0.0699991	Up
ENSMUSG00000015224	100.445	0.639142	1.97715	0.0480245	0.203992	Up
ENSMUSG00000026596	381.583	0.639585	3.531	0.000413986	0.00862553	Up
ENSMUSG00000022623	412.711	0.640138	4.38241	1.17e-05	0.000609382	Up
ENSMUSG00000040483	316.85	0.640195	3.13499	0.00171858	0.022851	Up
ENSMUSG00000019970	2235.9	0.640363	5.54561	2.93e-08	4.34e-06	Up
ENSMUSG00000025140	80.7147	0.640563	2.22124	0.0263344	0.141691	Up
ENSMUSG00000083481	306.707	0.640751	3.52821	0.000418385	0.00866993	Up
ENSMUSG00000029127	143.928	0.642347	2.5411	0.0110505	0.0824084	Up
ENSMUSG00000022885	2352.68	0.642366	4.62121	3.82e-06	0.00025848	Up
ENSMUSG00000050299	793.11	0.643843	3.74043	0.000183706	0.00489479	Up
ENSMUSG00000074634	547.654	0.644714	2.4414	0.0146306	0.0987171	Up
ENSMUSG00000068299	738.891	0.645583	3.07609	0.00209735	0.0266791	Up
ENSMUSG00000024891	94.3714	0.645813	2.52578	0.0115442	0.0844741	Up
ENSMUSG00000073647	56.058	0.646846	1.98122	0.0475671	0.202815	Up
ENSMUSG00000021670	4201.71	0.647295	3.86577	0.000110737	0.00335964	Up
ENSMUSG00000026193	145667	0.648243	5.77615	7.64e-09	1.38e-06	Up
ENSMUSG00000114202	71.8475	0.648445	2.16469	0.0304111	0.154325	Up
ENSMUSG00000035620	360.503	0.649253	3.48974	0.000483498	0.00962261	Up
ENSMUSG00000027298	80.2156	0.651064	2.16015	0.0307613	0.155606	Up
ENSMUSG00000030208	230.142	0.652723	3.26711	0.00108651	0.0166738	Up
ENSMUSG00000113188	342.376	0.654791	2.54053	0.0110684	0.0824779	Up
ENSMUSG00000067736	19058.8	0.656105	3.59292	0.000326996	0.00729858	Up
ENSMUSG00000059159	1921.97	0.65626	3.89707	9.74e-05	0.00305958	Up
ENSMUSG00000048856	38367.4	0.656403	4.65787	3.2e-06	0.000225989	Up
ENSMUSG00000056749	1787.37	0.656683	5.28066	1.29e-07	1.63e-05	Up
ENSMUSG00000073060	85.4197	0.656828	1.98391	0.0472662	0.201983	Up
ENSMUSG00000032826	144.889	0.657316	2.55019	0.0107664	0.0812088	Up
ENSMUSG00000079045	168.467	0.657452	2.698	0.00697568	0.0605531	Up
ENSMUSG00000060198	1131.31	0.658499	4.63941	3.49e-06	0.000239275	Up
ENSMUSG00000035399	1015.23	0.658685	4.69042	2.73e-06	0.00020191	Up
ENSMUSG00000017754	2121.45	0.659056	3.44558	0.000569833	0.0107369	Up
ENSMUSG00000064346	84.6706	0.660072	2.017	0.043696	0.19263	Up
ENSMUSG00000000489	67.5001	0.660681	2.12158	0.0338727	0.164591	Up
ENSMUSG00000057657	235.764	0.660868	3.29135	0.000997078	0.0158531	Up
ENSMUSG00000022948	497.754	0.661783	3.46601	0.000528252	0.0102234	Up
ENSMUSG00000036534	1326.14	0.662136	3.16536	0.0015489	0.0214331	Up
ENSMUSG00000023393	831.252	0.665897	4.39083	1.13e-05	0.000589455	Up
ENSMUSG00000098915	170.37	0.666317	2.05363	0.0400117	0.181885	Up
ENSMUSG00000112189	519.965	0.66632	2.702	0.00689245	0.0601861	Up
ENSMUSG00000031971	118.879	0.67134	2.06375	0.0390412	0.179213	Up
ENSMUSG00000030278	295.056	0.672166	2.74233	0.00610041	0.0554757	Up
ENSMUSG00000048458	138.418	0.672589	2.03856	0.041494	0.186537	Up
ENSMUSG00000082419	125.047	0.67348	2.30087	0.0213992	0.124764	Up
ENSMUSG00000034616	606.432	0.675705	4.39128	1.13e-05	0.000589455	Up
ENSMUSG00000025453	239.902	0.676961	2.25236	0.0242992	0.134607	Up
ENSMUSG00000028712	4907.93	0.679113	2.67268	0.0075249	0.0637564	Up
ENSMUSG00000020593	4883	0.679178	4.28718	1.81e-05	0.000833112	Up
ENSMUSG00000026211	118.068	0.679267	2.60106	0.00929356	0.073533	Up
ENSMUSG00000070025	1121.19	0.685378	3.4995	0.00046613	0.009385	Up
ENSMUSG00000005413	2164.91	0.686538	3.27105	0.00107149	0.0165363	Up
ENSMUSG00000020397	267.371	0.68703	2.1316	0.0330398	0.162277	Up
ENSMUSG00000083798	92.7721	0.687249	2.39006	0.0168458	0.107861	Up
ENSMUSG00000071715	93.8404	0.687749	2.13746	0.0325603	0.160993	Up
ENSMUSG00000013033	301.043	0.687924	3.86766	0.000109884	0.00334306	Up
ENSMUSG00000001018	556.325	0.688801	3.06806	0.00215451	0.0271352	Up
ENSMUSG00000031681	991.085	0.68899	4.66186	3.13e-06	0.000223398	Up
ENSMUSG00000028001	489755	0.68952	7.21229	5.5e-13	2.06e-10	Up
ENSMUSG00000066626	80.8785	0.690245	2.22065	0.0263748	0.141828	Up
ENSMUSG00000051335	128.806	0.692131	2.78674	0.00532413	0.0504328	Up
ENSMUSG00000021273	12621.7	0.692854	4.22825	2.36e-05	0.00102283	Up
ENSMUSG00000056978	524.845	0.692955	2.5534	0.0106677	0.0807199	Up
ENSMUSG00000023791	480.971	0.69333	4.30691	1.66e-05	0.000779077	Up
ENSMUSG00000029380	722.712	0.69374	4.32944	1.49e-05	0.000724893	Up
ENSMUSG00000020888	356.799	0.695842	3.62288	0.000291343	0.00671684	Up
ENSMUSG00000117872	121.516	0.69772	2.69443	0.00705093	0.0608551	Up
ENSMUSG00000083454	97.0639	0.698615	2.21368	0.0268509	0.14322	Up
ENSMUSG00000020473	230.737	0.700309	2.92559	0.00343804	0.0371472	Up
ENSMUSG00000021453	1378.78	0.703155	2.6425	0.00822971	0.0677832	Up
ENSMUSG00000069972	824.335	0.704436	2.21271	0.026918	0.143457	Up
ENSMUSG00000038260	163.475	0.704993	2.71294	0.00666885	0.0591253	Up
ENSMUSG00000027954	2475.68	0.706108	3.05643	0.00223987	0.0278281	Up
ENSMUSG00000040563	328.543	0.709324	3.28954	0.00100351	0.0159245	Up
ENSMUSG00000063628	71.4397	0.710356	2.06298	0.0391142	0.179384	Up
ENSMUSG00000025059	2821.3	0.711002	7.28263	3.27e-13	1.25e-10	Up
ENSMUSG00000038135	108.313	0.711364	2.0343	0.0419212	0.187669	Up
ENSMUSG00000028926	47.6321	0.711443	2.01983	0.0434008	0.191836	Up
ENSMUSG00000082901	277.202	0.712655	3.31288	0.000923413	0.0150664	Up
ENSMUSG00000018507	121.335	0.715941	2.39044	0.0168283	0.107849	Up
ENSMUSG00000115602	50.2692	0.716078	2.08735	0.0368565	0.174216	Up
ENSMUSG00000072770	58.684	0.716348	2.22934	0.0257915	0.140025	Up
ENSMUSG00000048538	3037.27	0.718105	4.43269	9.31e-06	0.000506574	Up
ENSMUSG00000019734	159.917	0.72179	2.49222	0.0126946	0.0902317	Up
ENSMUSG00000020121	74.9786	0.721934	2.1405	0.0323144	0.160447	Up
ENSMUSG00000081210	73.8275	0.722003	2.42997	0.0150999	0.100367	Up
ENSMUSG00000011256	155.967	0.722515	2.92036	0.00349625	0.0374872	Up
ENSMUSG00000089809	844.551	0.722517	3.84057	0.000122751	0.00363164	Up
ENSMUSG00000022003	1170.53	0.724269	2.4999	0.012423	0.0887966	Up
ENSMUSG00000044609	76.2678	0.724782	2.08427	0.0371356	0.175015	Up
ENSMUSG00000061143	85.3518	0.72528	2.42551	0.0152869	0.101168	Up
ENSMUSG00000104950	54.6226	0.727448	2.17697	0.0294826	0.151342	Up
ENSMUSG00000060716	66.7042	0.728639	2.20732	0.0272915	0.144693	Up
ENSMUSG00000030222	168.082	0.728716	2.41075	0.01592	0.104024	Up
ENSMUSG00000090733	7828.4	0.729813	3.43086	0.000601681	0.0111501	Up
ENSMUSG00000082328	53.9875	0.730377	2.13194	0.0330121	0.162225	Up
ENSMUSG00000029009	636.912	0.730448	2.06305	0.0391081	0.179384	Up
ENSMUSG00000036158	112.553	0.730579	2.47779	0.01322	0.0923424	Up
ENSMUSG00000023341	251.324	0.73333	3.68562	0.000228147	0.00564635	Up
ENSMUSG00000024036	871.976	0.734702	4.4328	9.3e-06	0.000506574	Up
ENSMUSG00000024754	464.466	0.734847	4.30235	1.69e-05	0.00079057	Up
ENSMUSG00000032083	1.0173e+06	0.735307	4.61578	3.92e-06	0.000262533	Up
ENSMUSG00000033356	87.9939	0.736313	2.42871	0.0151525	0.100557	Up
ENSMUSG00000033355	193.204	0.73675	2.76816	0.00563737	0.052387	Up
ENSMUSG00000038917	197.027	0.736782	3.30585	0.000946878	0.0153184	Up
ENSMUSG00000081787	137.649	0.737683	2.75523	0.00586506	0.0538999	Up
ENSMUSG00000085081	77.3143	0.743449	2.35001	0.018773	0.115404	Up
ENSMUSG00000040498	65.4085	0.743706	2.35964	0.0182928	0.113585	Up
ENSMUSG00000114540	83.5176	0.74494	2.76035	0.005774	0.0532937	Up
ENSMUSG00000099492	100.079	0.746512	2.76686	0.00565984	0.0525191	Up
ENSMUSG00000006931	90.6339	0.747612	2.41529	0.0157228	0.103266	Up
ENSMUSG00000037280	87.6856	0.748726	2.09908	0.03581	0.170849	Up
ENSMUSG00000056608	29795.9	0.748755	5.25386	1.49e-07	1.82e-05	Up
ENSMUSG00000092471	112.25	0.752984	2.70563	0.00681751	0.0599017	Up
ENSMUSG00000102059	42.9538	0.753887	2.05734	0.0396537	0.18112	Up
ENSMUSG00000033486	66.6822	0.755253	2.36381	0.0180882	0.112898	Up
ENSMUSG00000034584	177.507	0.756489	2.07871	0.0376439	0.17628	Up
ENSMUSG00000048731	215.807	0.756971	3.83594	0.000125085	0.00368241	Up
ENSMUSG00000020363	56.4924	0.757535	2.09182	0.0364549	0.173131	Up
ENSMUSG00000000282	1098.86	0.757751	3.23246	0.00122731	0.0181916	Up
ENSMUSG00000032119	365.193	0.760793	1.96692	0.049192	0.206451	Up
ENSMUSG00000085287	61.9706	0.770897	2.08395	0.0371644	0.175108	Up
ENSMUSG00000058392	488.71	0.771466	2.69874	0.00696022	0.0604738	Up
ENSMUSG00000033706	1639.89	0.771522	2.97207	0.00295795	0.0337401	Up
ENSMUSG00000034586	156.599	0.77359	3.02093	0.00252003	0.0300547	Up
ENSMUSG00000023723	1592.23	0.774337	3.05839	0.00222532	0.027807	Up
ENSMUSG00000086437	90.2437	0.775574	2.65314	0.00797465	0.0661588	Up
ENSMUSG00000083033	55.871	0.776677	2.37631	0.0174869	0.110521	Up
ENSMUSG00000038372	298.498	0.779248	4.41322	1.02e-05	0.000543541	Up
ENSMUSG00000090467	173.374	0.781501	3.56834	0.000359255	0.00777276	Up
ENSMUSG00000007817	1995.37	0.783461	6.45361	1.09e-10	2.98e-08	Up
ENSMUSG00000068262	125.919	0.783544	2.50609	0.0122076	0.0879149	Up
ENSMUSG00000074743	1167.04	0.784768	6.21515	5.13e-10	1.21e-07	Up
ENSMUSG00000058806	415.981	0.784863	4.7612	1.92e-06	0.000153202	Up
ENSMUSG00000041966	191.694	0.788339	2.54356	0.010973	0.0820763	Up
ENSMUSG00000081431	69.6915	0.790304	2.36206	0.0181739	0.113141	Up
ENSMUSG00000039242	354.434	0.790422	3.63978	0.000272867	0.00639887	Up
ENSMUSG00000047907	430.89	0.791081	3.2836	0.00102491	0.0161302	Up
ENSMUSG00000070368	111.201	0.794256	2.89139	0.00383539	0.0400079	Up
ENSMUSG00000082417	69.9815	0.795517	2.54711	0.010862	0.0817042	Up
ENSMUSG00000091421	89.4031	0.797817	2.51605	0.0118679	0.0863145	Up
ENSMUSG00000041992	103.777	0.798114	2.07996	0.0375288	0.176	Up
ENSMUSG00000043251	171.274	0.799776	3.19732	0.0013871	0.0197923	Up
ENSMUSG00000070661	445.164	0.800134	2.80546	0.00502455	0.0486071	Up
ENSMUSG00000087684	60.7995	0.800199	2.30602	0.0211093	0.123827	Up
ENSMUSG00000073412	99.0222	0.801297	2.35634	0.0184559	0.114116	Up
ENSMUSG00000001998	139.117	0.801689	3.24074	0.00119218	0.017823	Up
ENSMUSG00000004221	2112.14	0.80194	3.03152	0.00243324	0.0294484	Up
ENSMUSG00000002289	7583.55	0.803725	3.61726	0.000297737	0.00682082	Up
ENSMUSG00000041801	575.788	0.804777	4.86268	1.16e-06	9.88e-05	Up
ENSMUSG00000094103	124.138	0.806977	2.50616	0.0122052	0.0879149	Up
ENSMUSG00000020070	58.0369	0.808761	2.23	0.0257477	0.139953	Up
ENSMUSG00000020491	82.5115	0.809101	2.80347	0.00505562	0.0488088	Up
ENSMUSG00000043822	64.2386	0.809735	2.39146	0.0167813	0.107671	Up
ENSMUSG00000042417	74.7325	0.810971	2.31514	0.0206052	0.122376	Up
ENSMUSG00000031150	779.311	0.813119	5.54571	2.93e-08	4.34e-06	Up
ENSMUSG00000020431	130.586	0.813655	3.05463	0.00225341	0.0279207	Up
ENSMUSG00000017677	658.629	0.815256	5.91618	3.3e-09	6.7e-07	Up
ENSMUSG00000055116	404.571	0.816165	2.89847	0.00374984	0.0393867	Up
ENSMUSG00000052534	409.577	0.817253	5.22552	1.74e-07	2.06e-05	Up
ENSMUSG00000114871	91.8468	0.818383	2.97182	0.00296036	0.0337474	Up
ENSMUSG00000056812	83.5473	0.818993	2.16336	0.0305132	0.154679	Up
ENSMUSG00000026639	584.663	0.819189	3.25042	0.00115236	0.0174185	Up
ENSMUSG00000027947	3834.75	0.819362	3.13206	0.00173585	0.0230154	Up
ENSMUSG00000030247	314.568	0.819625	5.23195	1.68e-07	2.02e-05	Up
ENSMUSG00000031349	8567.47	0.823471	5.65469	1.56e-08	2.57e-06	Up
ENSMUSG00000064340	377.964	0.82544	5.30805	1.11e-07	1.45e-05	Up
ENSMUSG00000078853	1828.05	0.825442	4.98499	6.2e-07	5.86e-05	Up
ENSMUSG00000110702	114.812	0.826598	2.56756	0.0102418	0.0784603	Up
ENSMUSG00000030486	48.6103	0.826635	2.1367	0.0326223	0.161138	Up
ENSMUSG00000054932	725.306	0.828142	3.83751	0.000124286	0.00366453	Up
ENSMUSG00000043618	45.0449	0.829041	1.97959	0.0477494	0.203095	Up
ENSMUSG00000028124	7369.58	0.829289	5.63005	1.8e-08	2.89e-06	Up
ENSMUSG00000050240	146.123	0.830563	3.3919	0.000694106	0.012394	Up
ENSMUSG00000050592	82.8236	0.833472	2.13348	0.0328858	0.16188	Up
ENSMUSG00000031381	188.249	0.8341	3.07648	0.00209459	0.0266791	Up
ENSMUSG00000047446	715.589	0.834112	2.72925	0.00634776	0.0570731	Up
ENSMUSG00000034765	146.034	0.834923	3.42484	0.000615168	0.0113078	Up
ENSMUSG00000072949	1686.58	0.835816	3.81113	0.000138331	0.00398636	Up
ENSMUSG00000045064	160.576	0.835935	2.62109	0.00876487	0.0706291	Up
ENSMUSG00000042195	64.8653	0.837119	2.35965	0.018292	0.113585	Up
ENSMUSG00000035299	646.905	0.839463	4.34962	1.36e-05	0.000682092	Up
ENSMUSG00000022146	269.533	0.840432	3.61635	0.000298782	0.00683655	Up
ENSMUSG00000112148	85.2042	0.841146	2.95069	0.00317069	0.0354265	Up
ENSMUSG00000032549	64.2574	0.844026	2.05974	0.0394232	0.180338	Up
ENSMUSG00000037411	170.125	0.850319	2.26499	0.0235134	0.131899	Up
ENSMUSG00000017167	349.308	0.851124	3.13715	0.001706	0.0227617	Up
ENSMUSG00000048218	297.542	0.85125	3.55458	0.000378585	0.00807333	Up
ENSMUSG00000112673	108.884	0.852742	3.44376	0.000573682	0.0107776	Up
ENSMUSG00000057762	44.0739	0.858025	2.1249	0.0335952	0.163868	Up
ENSMUSG00000029711	105.344	0.859272	2.45312	0.0141622	0.0968085	Up
ENSMUSG00000054764	505.504	0.860274	3.42628	0.000611916	0.0112741	Up
ENSMUSG00000084998	141.284	0.860434	2.52828	0.0114624	0.0842311	Up
ENSMUSG00000066072	35740.2	0.861676	3.76357	0.000167502	0.00454587	Up
ENSMUSG00000056529	58.8636	0.86389	2.26374	0.0235903	0.132175	Up
ENSMUSG00000079067	76.6407	0.864857	2.84122	0.00449407	0.0447633	Up
ENSMUSG00000027942	483.55	0.8649	2.34063	0.0192513	0.117325	Up
ENSMUSG00000056413	57.7954	0.866632	2.19535	0.0281387	0.147293	Up
ENSMUSG00000100347	45.2959	0.872131	2.27716	0.0227767	0.129709	Up
ENSMUSG00000048280	103.426	0.874056	2.98494	0.00283634	0.0327835	Up
ENSMUSG00000029376	46.6438	0.874331	2.32826	0.0198983	0.119703	Up
ENSMUSG00000002020	106.696	0.875382	3.35083	0.000805704	0.0137389	Up
ENSMUSG00000001076	43.5576	0.876036	2.23497	0.0254195	0.138761	Up
ENSMUSG00000060183	101.618	0.876308	2.03173	0.0421814	0.188519	Up
ENSMUSG00000021624	76.8081	0.876507	2.78556	0.00534353	0.0505414	Up
ENSMUSG00000074115	440805	0.87654	5.21974	1.79e-07	2.1e-05	Up
ENSMUSG00000081058	79.8094	0.877068	1.97525	0.0482395	0.204407	Up
ENSMUSG00000116138	1453.27	0.878545	3.08784	0.00201615	0.0258528	Up
ENSMUSG00000112794	62.9264	0.878833	2.81139	0.00493281	0.0479381	Up
ENSMUSG00000057596	92.1978	0.879502	3.32841	0.000873424	0.0145236	Up
ENSMUSG00000055782	643.344	0.879766	6.41781	1.38e-10	3.72e-08	Up
ENSMUSG00000097375	70.5436	0.887887	2.30893	0.0209477	0.123372	Up
ENSMUSG00000005338	291.391	0.88984	2.67437	0.00748709	0.063577	Up
ENSMUSG00000033540	107.938	0.889852	2.36439	0.01806	0.112898	Up
ENSMUSG00000062995	165.829	0.891398	4.26727	1.98e-05	0.000893798	Up
ENSMUSG00000110827	51.8216	0.892861	2.16905	0.0300791	0.153248	Up
ENSMUSG00000060371	237.466	0.893813	2.20941	0.0271462	0.144341	Up
ENSMUSG00000026072	4327.6	0.895218	6.23568	4.5e-10	1.07e-07	Up
ENSMUSG00000028173	167.196	0.895828	2.52676	0.011512	0.0843682	Up
ENSMUSG00000028051	207.457	0.896454	3.42535	0.000613998	0.0113016	Up
ENSMUSG00000116594	88.9913	0.896934	2.30619	0.0211	0.123827	Up
ENSMUSG00000034463	202.782	0.901214	3.72532	0.000195068	0.00508504	Up
ENSMUSG00000045302	5649.17	0.901274	8.41818	3.82e-17	2.36e-14	Up
ENSMUSG00000112145	35.9052	0.90445	2.11078	0.034791	0.167852	Up
ENSMUSG00000029561	314.569	0.911944	4.39321	1.12e-05	0.000586247	Up
ENSMUSG00000108506	114.333	0.913644	3.18064	0.00146948	0.0205985	Up
ENSMUSG00000087593	82.0983	0.914445	2.95642	0.00311231	0.0350002	Up
ENSMUSG00000067344	219.924	0.918903	4.10483	4.05e-05	0.00157443	Up
ENSMUSG00000025014	93.2788	0.919917	2.22933	0.0257918	0.140025	Up
ENSMUSG00000090610	2003.58	0.920531	4.2319	2.32e-05	0.00101085	Up
ENSMUSG00000062591	71.5128	0.923908	2.94517	0.00322779	0.0358756	Up
ENSMUSG00000040270	146.57	0.928383	2.53591	0.0112156	0.083182	Up
ENSMUSG00000017667	158.79	0.931505	4.55819	5.16e-06	0.000328598	Up
ENSMUSG00000011034	42.8269	0.935311	2.36627	0.0179683	0.112485	Up
ENSMUSG00000022346	531.34	0.938263	3.78375	0.000154481	0.00425904	Up
ENSMUSG00000024388	55.4653	0.939515	2.06021	0.0393785	0.18031	Up
ENSMUSG00000037872	39.3368	0.943722	2.1511	0.0314684	0.157846	Up
ENSMUSG00000026548	50.5431	0.944535	2.59198	0.0095424	0.0744621	Up
ENSMUSG00000089960	30070.1	0.946177	2.3114	0.0208107	0.123023	Up
ENSMUSG00000100319	39.6459	0.947888	2.0697	0.0384804	0.178059	Up
ENSMUSG00000056671	98.8602	0.947924	3.08401	0.00204232	0.0261532	Up
ENSMUSG00000078735	96.1306	0.948571	2.82928	0.00466533	0.04597	Up
ENSMUSG00000028717	44.5395	0.950882	2.4135	0.0158001	0.103661	Up
ENSMUSG00000020027	246.942	0.952921	4.03762	5.4e-05	0.00197632	Up
ENSMUSG00000041842	26.9128	0.95387	2.00611	0.0448445	0.195675	Up
ENSMUSG00000046711	1891.02	0.957609	3.30163	0.000961261	0.0154465	Up
ENSMUSG00000032431	835.107	0.963076	7.08795	1.36e-12	5e-10	Up
ENSMUSG00000050071	42.0923	0.963385	2.20314	0.0275847	0.145585	Up
ENSMUSG00000020682	43.3048	0.963579	2.24662	0.0246646	0.136079	Up
ENSMUSG00000106988	32.2595	0.966917	2.02223	0.0431526	0.191293	Up
ENSMUSG00000026981	204.834	0.96793	3.9479	7.88e-05	0.00261757	Up
ENSMUSG00000093445	641.368	0.968452	2.94912	0.00318684	0.0355496	Up
ENSMUSG00000032690	141.226	0.968526	3.67779	0.000235267	0.00577024	Up
ENSMUSG00000036661	177.461	0.973214	2.72405	0.00644874	0.0577365	Up
ENSMUSG00000048482	38.2072	0.973451	1.97206	0.0486028	0.205126	Up
ENSMUSG00000074006	40.9611	0.975153	1.96932	0.0489167	0.205905	Up
ENSMUSG00000074607	39.9854	0.982776	2.48324	0.0130192	0.0913827	Up
ENSMUSG00000105096	41.1767	0.984369	2.09734	0.0359636	0.171328	Up
ENSMUSG00000070490	38.2691	0.98638	2.48681	0.0128895	0.0909069	Up
ENSMUSG00000098113	35.5903	0.990575	2.31177	0.0207903	0.123	Up
ENSMUSG00000019966	33.1402	0.990946	2.26002	0.02382	0.132877	Up
ENSMUSG00000051790	171.305	0.992625	4.3151	1.6e-05	0.000762004	Up
ENSMUSG00000020609	29046.1	0.99453	8.45916	2.69e-17	1.72e-14	Up
ENSMUSG00000000078	339.339	0.994866	3.65302	0.000259172	0.00616782	Up
ENSMUSG00000059743	17242.4	0.996024	4.65508	3.24e-06	0.000227486	Up
ENSMUSG00000064307	54.9843	1.00609	2.32449	0.0200993	0.120646	Up
ENSMUSG00000097440	52.5469	1.00762	2.44077	0.0146559	0.0987365	Up
ENSMUSG00000059775	285.808	1.00878	3.62808	0.000285535	0.00663447	Up
ENSMUSG00000005686	54.8829	1.00916	2.78922	0.00528353	0.0502225	Up
ENSMUSG00000019935	191.313	1.01002	2.45132	0.0142332	0.0970721	Up
ENSMUSG00000021250	278.975	1.01004	3.467	0.000526302	0.0102087	Up
ENSMUSG00000085445	47.9986	1.01234	2.47769	0.0132235	0.0923424	Up
ENSMUSG00000097994	71.8552	1.01386	2.31034	0.0208693	0.123169	Up
ENSMUSG00000033105	4664.32	1.01671	4.33338	1.47e-05	0.000719942	Up
ENSMUSG00000108206	35.0441	1.01968	2.01901	0.0434863	0.192015	Up
ENSMUSG00000041479	28.788	1.02073	2.08333	0.0372208	0.175244	Up
ENSMUSG00000044734	40.6784	1.02206	2.3191	0.0203897	0.121587	Up
ENSMUSG00000041482	38.6582	1.02984	2.37771	0.0174206	0.110211	Up
ENSMUSG00000085611	85.9519	1.03336	2.67064	0.00757067	0.0639369	Up
ENSMUSG00000093651	375.923	1.03504	6.31867	2.64e-10	6.55e-08	Up
ENSMUSG00000066687	1340.79	1.03703	6.21036	5.29e-10	1.23e-07	Up
ENSMUSG00000040606	66.8313	1.03783	3.07099	0.0021335	0.026949	Up
ENSMUSG00000052776	342.581	1.04215	4.79429	1.63e-06	0.000133868	Up
ENSMUSG00000022324	44.3995	1.04577	2.42881	0.0151485	0.100557	Up
ENSMUSG00000010080	32.2102	1.05164	2.14683	0.0318071	0.158753	Up
ENSMUSG00000106200	104.966	1.05192	3.98611	6.72e-05	0.00232896	Up
ENSMUSG00000058258	4147.49	1.05537	5.1566	2.51e-07	2.84e-05	Up
ENSMUSG00000113521	44.8584	1.05693	2.5452	0.0109215	0.0818622	Up
ENSMUSG00000109241	30.1983	1.05803	2.15354	0.0312764	0.157337	Up
ENSMUSG00000053600	63.3283	1.05823	2.28443	0.0223462	0.128288	Up
ENSMUSG00000042821	130.59	1.05976	4.05525	5.01e-05	0.00186158	Up
ENSMUSG00000026494	75.253	1.06127	3.63941	0.000273261	0.00639887	Up
ENSMUSG00000019087	5754.03	1.06257	11.1532	6.9e-29	1.2e-25	Up
ENSMUSG00000105135	24.9426	1.06639	2.06017	0.0393821	0.18031	Up
ENSMUSG00000028716	134.434	1.06856	3.23396	0.00122086	0.0181241	Up
ENSMUSG00000105504	29.1636	1.07731	2.16941	0.0300513	0.153232	Up
ENSMUSG00000062896	79.6274	1.08031	3.4801	0.000501219	0.0099031	Up
ENSMUSG00000001911	3687.46	1.08115	4.36935	1.25e-05	0.000640028	Up
ENSMUSG00000052133	67.7063	1.08213	2.69501	0.00703867	0.060796	Up
ENSMUSG00000045672	397.18	1.08384	4.80282	1.56e-06	0.000128838	Up
ENSMUSG00000040557	403.308	1.08702	4.49348	7.01e-06	0.000410656	Up
ENSMUSG00000112532	22.7771	1.08804	2.08154	0.0373842	0.175581	Up
ENSMUSG00000093930	8116.88	1.08819	4.56411	5.02e-06	0.000320538	Up
ENSMUSG00000021411	3176.13	1.0884	6.51753	7.15e-11	2.07e-08	Up
ENSMUSG00000095847	238.079	1.09	2.6952	0.00703457	0.060796	Up
ENSMUSG00000079575	21.8537	1.09102	2.08919	0.0366906	0.173646	Up
ENSMUSG00000074671	24.366	1.09188	2.20264	0.0276199	0.145655	Up
ENSMUSG00000045409	498.172	1.09192	6.86406	6.69e-12	2.24e-09	Up
ENSMUSG00000057465	470028	1.09589	6.41045	1.45e-10	3.85e-08	Up
ENSMUSG00000105233	52.2254	1.09763	2.77465	0.00552616	0.0516803	Up
ENSMUSG00000031778	91.3456	1.10199	3.4911	0.000481036	0.0095936	Up
ENSMUSG00000098678	23.3458	1.1029	2.02921	0.0424372	0.189314	Up
ENSMUSG00000102840	70.9019	1.10338	2.69986	0.00693694	0.0603814	Up
ENSMUSG00000009092	77.6209	1.10499	3.50723	0.000452803	0.00919368	Up
ENSMUSG00000044595	50.5733	1.10523	2.28482	0.0223232	0.128196	Up
ENSMUSG00000001467	11947.9	1.10621	7.52577	5.24e-14	2.44e-11	Up
ENSMUSG00000053205	229.061	1.10669	3.7849	0.000153772	0.00425178	Up
ENSMUSG00000080877	21.0078	1.1068	2.03936	0.0414146	0.186356	Up
ENSMUSG00000024421	136.16	1.11637	1.99736	0.0457858	0.198274	Up
ENSMUSG00000000305	47.1173	1.11656	2.43094	0.0150598	0.100185	Up
ENSMUSG00000020265	6996.83	1.12263	5.01782	5.23e-07	5.12e-05	Up
ENSMUSG00000084098	22.1556	1.12373	2.14614	0.0318614	0.1589	Up
ENSMUSG00000038894	1677.25	1.1244	5.38107	7.4e-08	1.04e-05	Up
ENSMUSG00000040412	52.1609	1.12883	2.11467	0.0344585	0.166464	Up
ENSMUSG00000102545	19.5972	1.12888	1.96133	0.0498408	0.20808	Up
ENSMUSG00000063611	36.2614	1.13014	2.68266	0.00730395	0.0624382	Up
ENSMUSG00000083283	33.3771	1.13284	2.63802	0.0083392	0.0684696	Up
ENSMUSG00000022351	5347.46	1.13291	4.99799	5.79e-07	5.56e-05	Up
ENSMUSG00000065990	3637.32	1.13734	10.5072	8e-26	1.09e-22	Up
ENSMUSG00000085401	66.3556	1.13993	3.10754	0.00188651	0.0245362	Up
ENSMUSG00000074489	27.6176	1.14152	2.1414	0.0322414	0.160209	Up
ENSMUSG00000026175	22.3494	1.14219	2.0525	0.0401212	0.18221	Up
ENSMUSG00000030682	3058.01	1.14467	8.40145	4.41e-17	2.63e-14	Up
ENSMUSG00000026073	22.3643	1.14709	2.16045	0.0307377	0.155528	Up
ENSMUSG00000031174	29.3462	1.14746	2.05665	0.0397194	0.181377	Up
ENSMUSG00000068392	27.4753	1.15387	2.2933	0.0218305	0.126125	Up
ENSMUSG00000043572	264.771	1.15614	2.31445	0.0206428	0.122523	Up
ENSMUSG00000085939	152.161	1.15786	3.59558	0.000323675	0.00724986	Up
ENSMUSG00000094156	54.052	1.16564	2.82466	0.00473311	0.0464462	Up
ENSMUSG00000030970	67.6994	1.16621	3.66881	0.00024368	0.00593089	Up
ENSMUSG00000029432	582.718	1.17202	5.14632	2.66e-07	2.97e-05	Up
ENSMUSG00000036764	2205.73	1.17245	7.0206	2.21e-12	7.82e-10	Up
ENSMUSG00000030643	241.579	1.17885	2.81438	0.00488719	0.0476148	Up
ENSMUSG00000014353	280.237	1.18139	3.65796	0.000254232	0.00609455	Up
ENSMUSG00000117241	32.0659	1.18416	2.66857	0.00761755	0.0642148	Up
ENSMUSG00000093593	185.275	1.18662	3.44901	0.000562638	0.0106521	Up
ENSMUSG00000074978	57.1529	1.18966	2.99393	0.00275411	0.0320658	Up
ENSMUSG00000059974	39.5523	1.1935	2.73495	0.006239	0.0563605	Up
ENSMUSG00000107201	24.9724	1.1984	1.99503	0.0460399	0.198878	Up
ENSMUSG00000071640	24.0037	1.19919	2.18189	0.029118	0.150481	Up
ENSMUSG00000015942	269.055	1.20027	3.74813	0.000178161	0.00479429	Up
ENSMUSG00000050445	6195.02	1.20075	5.25593	1.47e-07	1.82e-05	Up
ENSMUSG00000095217	20.5597	1.20998	2.10607	0.0351982	0.169182	Up
ENSMUSG00000033460	34.8642	1.21497	2.00577	0.044881	0.19571	Up
ENSMUSG00000052446	155.114	1.21514	2.67925	0.00737881	0.0629373	Up
ENSMUSG00000015090	77.0997	1.21534	2.54346	0.010976	0.0820763	Up
ENSMUSG00000051439	209.823	1.21581	4.91943	8.68e-07	7.75e-05	Up
ENSMUSG00000002076	42.1333	1.21699	2.73363	0.00626399	0.0564794	Up
ENSMUSG00000022639	34.8786	1.21741	2.5059	0.012214	0.087928	Up
ENSMUSG00000057836	176.659	1.2214	2.74243	0.0060987	0.0554757	Up
ENSMUSG00000116009	23.9557	1.2349	2.29511	0.0217268	0.125792	Up
ENSMUSG00000083012	177.652	1.23561	3.07818	0.00208266	0.0265733	Up
ENSMUSG00000019564	73.3862	1.23642	4.22514	2.39e-05	0.00103454	Up
ENSMUSG00000030380	28.753	1.23859	2.6114	0.00901711	0.072225	Up
ENSMUSG00000071001	32.5204	1.24068	2.80917	0.00496701	0.0481725	Up
ENSMUSG00000053113	2112.91	1.25471	9.92628	3.2e-23	3.22e-20	Up
ENSMUSG00000118057	210.676	1.25661	2.12079	0.0339393	0.164747	Up
ENSMUSG00000105211	39.4351	1.25728	2.397	0.0165301	0.106553	Up
ENSMUSG00000093394	39.1515	1.25948	3.08805	0.00201474	0.025852	Up
ENSMUSG00000046417	228.365	1.25962	5.60102	2.13e-08	3.31e-06	Up
ENSMUSG00000104195	20.8458	1.2651	1.97048	0.0487831	0.205459	Up
ENSMUSG00000033174	14148.1	1.26558	1.96595	0.0493047	0.206719	Up
ENSMUSG00000049477	23.195	1.27268	2.43514	0.0148859	0.0995484	Up
ENSMUSG00000109115	16.3104	1.28147	2.08843	0.0367593	0.173928	Up
ENSMUSG00000105565	20.1752	1.28552	2.30845	0.0209742	0.123372	Up
ENSMUSG00000056054	45.9786	1.28829	3.05298	0.00226583	0.0280019	Up
ENSMUSG00000068246	3132.48	1.28931	2.08298	0.0372534	0.175311	Up
ENSMUSG00000035578	239.71	1.28979	5.8575	4.7e-09	9.45e-07	Up
ENSMUSG00000041189	25.8095	1.29332	2.26723	0.0233759	0.131458	Up
ENSMUSG00000094439	209.118	1.2946	4.28813	1.8e-05	0.000831541	Up
ENSMUSG00000035773	26.3417	1.29746	2.62571	0.00864683	0.0699991	Up
ENSMUSG00000022199	38.4916	1.2987	2.76935	0.00561688	0.0522728	Up
ENSMUSG00000048752	18.72	1.29993	2.25654	0.0240371	0.133698	Up
ENSMUSG00000022613	107.902	1.30018	3.45082	0.000558888	0.0106144	Up
ENSMUSG00000006517	1724.9	1.30675	4.9423	7.72e-07	7.02e-05	Up
ENSMUSG00000114430	43.8972	1.30832	2.71876	0.00655279	0.058449	Up
ENSMUSG00000058794	39.4801	1.30861	2.97693	0.0029115	0.0333877	Up
ENSMUSG00000074063	10657.5	1.31129	2.76499	0.00569243	0.0527446	Up
ENSMUSG00000051499	29.9686	1.31558	2.50499	0.0122456	0.0880891	Up
ENSMUSG00000109170	22.5247	1.31903	2.19286	0.0283177	0.147865	Up
ENSMUSG00000078994	31.2094	1.32557	2.53744	0.0111666	0.0830155	Up
ENSMUSG00000110726	127.772	1.33063	4.93274	8.11e-07	7.34e-05	Up
ENSMUSG00000004789	12992.7	1.33302	9.87423	5.38e-23	5.14e-20	Up
ENSMUSG00000097134	28.526	1.33977	2.81974	0.00480621	0.0470428	Up
ENSMUSG00000039239	22.3918	1.34066	2.30838	0.020978	0.123372	Up
ENSMUSG00000007207	45.1368	1.34967	3.16065	0.00157419	0.0216378	Up
ENSMUSG00000038370	888.905	1.34975	10.7827	4.15e-27	6.1e-24	Up
ENSMUSG00000026691	141.791	1.35445	2.45358	0.0141441	0.0967555	Up
ENSMUSG00000039740	1343.95	1.35506	2.39869	0.0164538	0.106312	Up
ENSMUSG00000097762	41.2805	1.35796	2.85404	0.00431666	0.0436371	Up
ENSMUSG00000074141	21.562	1.36078	2.32458	0.0200947	0.120646	Up
ENSMUSG00000037447	260.082	1.36352	5.55778	2.73e-08	4.11e-06	Up
ENSMUSG00000027499	18.9363	1.37058	1.96099	0.0498802	0.208112	Up
ENSMUSG00000036779	697.211	1.37103	9.40371	5.27e-21	4.38e-18	Up
ENSMUSG00000027624	118.813	1.37525	3.47355	0.000513624	0.0100386	Up
ENSMUSG00000097910	22.7035	1.37915	1.99029	0.0465587	0.200031	Up
ENSMUSG00000040170	387.365	1.38141	3.08148	0.00205972	0.0263407	Up
ENSMUSG00000020429	9586.08	1.3823	5.39346	6.91e-08	9.85e-06	Up
ENSMUSG00000022340	70.3957	1.38375	2.99318	0.0027609	0.0321253	Up
ENSMUSG00000029569	283.039	1.38428	3.60142	0.000316479	0.00713049	Up
ENSMUSG00000031562	68.3562	1.38937	3.50289	0.000460234	0.00928767	Up
ENSMUSG00000036745	20.1308	1.39001	2.21314	0.0268883	0.143379	Up
ENSMUSG00000047205	21.1537	1.39004	2.42157	0.0154535	0.101882	Up
ENSMUSG00000097729	67.8593	1.39229	3.27301	0.00106408	0.0164886	Up
ENSMUSG00000033039	623.149	1.39753	4.43897	9.04e-06	0.00049485	Up
ENSMUSG00000023826	49.7917	1.40774	3.40965	0.000650466	0.0117737	Up
ENSMUSG00000050671	28.4681	1.40784	2.78901	0.00528692	0.0502297	Up
ENSMUSG00000117113	40.909	1.40925	3.18407	0.0014522	0.0204313	Up
ENSMUSG00000084235	91.9699	1.41086	4.23189	2.32e-05	0.00101085	Up
ENSMUSG00000045502	20.2379	1.42017	2.10549	0.0352491	0.169298	Up
ENSMUSG00000086003	38.9971	1.42306	3.38291	0.000717213	0.0126764	Up
ENSMUSG00000000386	19.3105	1.42896	2.21849	0.0265213	0.142191	Up
ENSMUSG00000068740	29.9439	1.46396	2.60235	0.00925877	0.0734322	Up
ENSMUSG00000074405	872.435	1.48052	8.3845	5.09e-17	2.95e-14	Up
ENSMUSG00000013483	25.3716	1.48486	2.00905	0.0445322	0.194921	Up
ENSMUSG00000106290	27.5431	1.48563	2.76879	0.00562649	0.0523236	Up
ENSMUSG00000040268	200.064	1.49307	3.78548	0.000153411	0.00424793	Up
ENSMUSG00000063929	1890.77	1.49827	5.11766	3.09e-07	3.34e-05	Up
ENSMUSG00000104280	13.3795	1.50172	2.17651	0.0295173	0.151439	Up
ENSMUSG00000096768	868.372	1.50339	7.87925	3.29e-15	1.66e-12	Up
ENSMUSG00000030483	4134.58	1.50456	6.61871	3.62e-11	1.12e-08	Up
ENSMUSG00000064325	22.0421	1.51061	2.50337	0.0123016	0.0883923	Up
ENSMUSG00000031486	416.454	1.51646	5.81823	5.95e-09	1.16e-06	Up
ENSMUSG00000030111	98.7884	1.51655	2.5552	0.0106127	0.0804906	Up
ENSMUSG00000110123	74.6196	1.52194	2.17051	0.0299683	0.152931	Up
ENSMUSG00000093677	12.3319	1.53135	2.19907	0.0278729	0.146503	Up
ENSMUSG00000117748	24.647	1.53158	2.3159	0.0205639	0.122206	Up
ENSMUSG00000110341	19.1632	1.53343	2.51429	0.0119271	0.0865803	Up
ENSMUSG00000030827	70.0981	1.54097	4.17985	2.92e-05	0.00121688	Up
ENSMUSG00000071722	12.505	1.55035	2.15256	0.0313532	0.157558	Up
ENSMUSG00000022584	16.8662	1.55569	2.52565	0.0115485	0.0844741	Up
ENSMUSG00000054622	16.4441	1.5655	2.13018	0.0331568	0.162393	Up
ENSMUSG00000041750	77.1861	1.56924	2.72065	0.0065153	0.0582505	Up
ENSMUSG00000025738	33.2736	1.573	2.62428	0.00868319	0.0701484	Up
ENSMUSG00000117114	14.6336	1.58737	2.07453	0.0380299	0.176874	Up
ENSMUSG00000059005	74.2925	1.58769	3.80082	0.000144216	0.00408206	Up
ENSMUSG00000030683	12.1253	1.59028	2.08383	0.0371755	0.175117	Up
ENSMUSG00000052516	35.5727	1.59029	2.99886	0.00270991	0.0316621	Up
ENSMUSG00000028459	235.656	1.60321	4.87137	1.11e-06	9.54e-05	Up
ENSMUSG00000073600	415.221	1.60342	6.93541	4.05e-12	1.41e-09	Up
ENSMUSG00000000791	38.1586	1.60954	2.84984	0.00437411	0.0440314	Up
ENSMUSG00000021214	172.502	1.61384	5.79468	6.84e-09	1.29e-06	Up
ENSMUSG00000031896	12.205	1.61587	2.16905	0.030079	0.153248	Up
ENSMUSG00000050954	104.057	1.61789	6.01734	1.77e-09	3.85e-07	Up
ENSMUSG00000093622	19.4723	1.62152	2.72941	0.00634472	0.0570726	Up
ENSMUSG00000037138	12.4763	1.63697	1.99703	0.0458221	0.198386	Up
ENSMUSG00000049107	41.9472	1.64559	4.07285	4.64e-05	0.00174325	Up
ENSMUSG00000014303	111.499	1.6525	3.53943	0.000400989	0.00841901	Up
ENSMUSG00000101330	19.8443	1.65696	2.44793	0.0143679	0.0975871	Up
ENSMUSG00000025326	375.83	1.6585	4.38052	1.18e-05	0.000613024	Up
ENSMUSG00000042961	23.1232	1.67158	2.94319	0.00324852	0.0360595	Up
ENSMUSG00000069266	10.6411	1.67478	2.14312	0.0321031	0.159854	Up
ENSMUSG00000062175	24.6672	1.67703	2.03031	0.0423252	0.188985	Up
ENSMUSG00000046694	25.5254	1.68639	2.98588	0.0028276	0.0327221	Up
ENSMUSG00000029074	13.4172	1.68812	2.29415	0.0217818	0.125995	Up
ENSMUSG00000072844	21.4976	1.69327	2.69928	0.00694897	0.0604311	Up
ENSMUSG00000095478	1193.98	1.69591	5.16262	2.44e-07	2.77e-05	Up
ENSMUSG00000046908	25.3764	1.69978	2.8093	0.00496499	0.0481725	Up
ENSMUSG00000113258	46.3466	1.7426	3.56972	0.00035737	0.00774139	Up
ENSMUSG00000071419	18.9896	1.78505	2.95391	0.0031378	0.0351824	Up
ENSMUSG00000097773	19.5874	1.78519	2.79457	0.00519695	0.0497738	Up
ENSMUSG00000097414	23.3248	1.79773	2.55082	0.010747	0.0811536	Up
ENSMUSG00000064288	12.0896	1.79862	2.31995	0.0203438	0.12139	Up
ENSMUSG00000057156	173.949	1.79865	3.91063	9.21e-05	0.00293626	Up
ENSMUSG00000029272	207.26	1.79923	6.90367	5.07e-12	1.73e-09	Up
ENSMUSG00000074800	1616.39	1.82246	7.0716	1.53e-12	5.52e-10	Up
ENSMUSG00000046167	38.0603	1.82343	4.35688	1.32e-05	0.000665082	Up
ENSMUSG00000081665	29.0703	1.82551	2.83161	0.00463144	0.0456958	Up
ENSMUSG00000116562	16.5618	1.82633	2.63012	0.00853554	0.069514	Up
ENSMUSG00000097706	44.0379	1.83067	2.71258	0.00667615	0.0591523	Up
ENSMUSG00000078552	16.0193	1.83071	2.33365	0.0196139	0.118627	Up
ENSMUSG00000115302	46.486	1.83603	4.49933	6.82e-06	0.000403226	Up
ENSMUSG00000016918	33.9801	1.86494	3.86255	0.000112208	0.00339753	Up
ENSMUSG00000041653	16.331	1.87727	2.52744	0.0114898	0.0842409	Up
ENSMUSG00000035285	22.8803	1.87766	2.16294	0.0305454	0.154801	Up
ENSMUSG00000095193	21.591	1.88355	2.02522	0.0428451	0.190504	Up
ENSMUSG00000028701	27.0875	1.90134	3.57188	0.000354421	0.00770477	Up
ENSMUSG00000094257	37.8578	1.92412	3.80206	0.000143498	0.00407304	Up
ENSMUSG00000109378	265.114	1.93181	8.25687	1.5e-16	8.16e-14	Up
ENSMUSG00000105077	10.6919	1.93288	2.46557	0.0136797	0.0945258	Up
ENSMUSG00000086443	20.8542	1.94288	2.89134	0.00383605	0.0400079	Up
ENSMUSG00000115109	12.3977	1.95832	1.98637	0.0469928	0.20113	Up
ENSMUSG00000104222	85.8098	1.96546	5.75535	8.65e-09	1.53e-06	Up
ENSMUSG00000082718	18.0344	1.9697	2.79327	0.00521778	0.0498954	Up
ENSMUSG00000075576	27.3383	1.97485	3.7451	0.000180321	0.00482713	Up
ENSMUSG00000029028	1546.95	1.98311	10.2704	9.58e-25	1.08e-21	Up
ENSMUSG00000032024	80.3638	2.03144	3.85889	0.000113903	0.00343255	Up
ENSMUSG00000075551	24.9518	2.03424	1.9608	0.0499022	0.208123	Up
ENSMUSG00000048368	17.1342	2.04104	2.14623	0.0318546	0.1589	Up
ENSMUSG00000020312	44.9398	2.04511	2.90289	0.00369739	0.039025	Up
ENSMUSG00000116812	17.033	2.05437	2.0701	0.0384432	0.177973	Up
ENSMUSG00000107178	9.85946	2.06473	2.55071	0.0107503	0.0811536	Up
ENSMUSG00000067377	18.2383	2.0674	2.16197	0.0306201	0.155098	Up
ENSMUSG00000025930	11.5738	2.07055	2.70926	0.00674333	0.0595072	Up
ENSMUSG00000034071	16.4164	2.08165	2.22925	0.0257976	0.140025	Up
ENSMUSG00000081436	6.63701	2.08983	2.08159	0.0373799	0.175581	Up
ENSMUSG00000073016	11.7328	2.09338	2.07471	0.038013	0.176839	Up
ENSMUSG00000091223	9.1631	2.09576	2.27345	0.0229993	0.130393	Up
ENSMUSG00000099624	34.2967	2.0989	2.01508	0.0438959	0.193206	Up
ENSMUSG00000045362	10.1633	2.10679	1.97398	0.048384	0.204655	Up
ENSMUSG00000078919	699.211	2.12563	6.31945	2.62e-10	6.55e-08	Up
ENSMUSG00000103030	13.9553	2.13878	2.0736	0.0381168	0.176977	Up
ENSMUSG00000031111	12.9404	2.14777	2.20487	0.0274635	0.145311	Up
ENSMUSG00000023000	28.4661	2.15275	3.07246	0.00212299	0.0268978	Up
ENSMUSG00000112770	14.6492	2.15712	2.99559	0.00273912	0.0319108	Up
ENSMUSG00000040323	51.2291	2.1645	4.13821	3.5e-05	0.00141987	Up
ENSMUSG00000085151	20.6971	2.16518	2.28233	0.02247	0.128768	Up
ENSMUSG00000051444	12.1192	2.17416	2.0546	0.0399178	0.181721	Up
ENSMUSG00000049235	19.3177	2.17578	3.32268	0.000891575	0.014745	Up
ENSMUSG00000002257	18.3562	2.17628	3.41685	0.000633497	0.0115382	Up
ENSMUSG00000038145	914.087	2.17714	15.4454	8.11e-54	3.87e-50	Up
ENSMUSG00000114977	18.2902	2.20446	2.19201	0.0283791	0.148145	Up
ENSMUSG00000026475	98.5452	2.22326	3.37846	0.000728926	0.0127769	Up
ENSMUSG00000022952	18.0214	2.22805	3.15286	0.00161679	0.0219931	Up
ENSMUSG00000093629	18.0029	2.25212	2.4248	0.0153169	0.101261	Up
ENSMUSG00000098123	13.0493	2.27867	2.83558	0.00457423	0.0452825	Up
ENSMUSG00000112539	7.52395	2.28438	2.01648	0.0437496	0.192777	Up
ENSMUSG00000110910	7.5195	2.30031	2.03603	0.0417471	0.18731	Up
ENSMUSG00000033644	14.4718	2.3261	2.39211	0.0167518	0.107547	Up
ENSMUSG00000020937	26.7387	2.33358	4.47429	7.67e-06	0.000441922	Up
ENSMUSG00000083813	6.83968	2.34857	2.09729	0.0359676	0.171328	Up
ENSMUSG00000103864	7.66246	2.36136	2.05459	0.0399183	0.181721	Up
ENSMUSG00000043719	25.6139	2.38836	2.67054	0.00757297	0.0639369	Up
ENSMUSG00000069892	6.94238	2.39987	2.07784	0.0377237	0.176438	Up
ENSMUSG00000063765	24.0691	2.41221	3.93104	8.46e-05	0.00274829	Up
ENSMUSG00000024330	14.0297	2.41635	2.52599	0.0115374	0.0844741	Up
ENSMUSG00000087368	7.15721	2.43245	2.07817	0.037694	0.176358	Up
ENSMUSG00000097391	12.3025	2.46396	2.48243	0.0130491	0.091492	Up
ENSMUSG00000113517	10.3699	2.48559	2.49903	0.0124535	0.0889814	Up
ENSMUSG00000109610	2357.37	2.50123	10.1639	2.87e-24	3.05e-21	Up
ENSMUSG00000020475	9.66697	2.55035	2.49186	0.0127075	0.0902389	Up
ENSMUSG00000100441	8.69788	2.55855	2.42705	0.015222	0.100843	Up
ENSMUSG00000089255	8.84141	2.58304	2.87055	0.0040976	0.0420455	Up
ENSMUSG00000073733	9.99855	2.59242	2.80397	0.0050478	0.048758	Up
ENSMUSG00000107698	11.319	2.61047	2.62802	0.00858835	0.0696768	Up
ENSMUSG00000016356	8.0077	2.62033	2.01794	0.0435977	0.192358	Up
ENSMUSG00000028545	9.28298	2.64315	2.48738	0.0128688	0.0908282	Up
ENSMUSG00000048497	76.9409	2.65084	5.7789	7.52e-09	1.38e-06	Up
ENSMUSG00000098267	8.04004	2.65708	2.38294	0.0171749	0.109199	Up
ENSMUSG00000076614	27.6099	2.66615	3.28408	0.00102316	0.0161302	Up
ENSMUSG00000083041	9.50841	2.69042	2.75953	0.00578839	0.0534007	Up
ENSMUSG00000085521	7.1735	2.69942	2.34865	0.0188415	0.115676	Up
ENSMUSG00000055833	9.7891	2.70891	1.98162	0.0475214	0.202666	Up
ENSMUSG00000096856	14.0945	2.72175	2.08497	0.0370718	0.17493	Up
ENSMUSG00000048833	2318.77	2.75336	15.2494	1.66e-52	6.35e-49	Up
ENSMUSG00000094852	4.96161	2.77042	2.14732	0.0317676	0.158639	Up
ENSMUSG00000050315	10.3411	2.7992	2.00021	0.045478	0.197164	Up
ENSMUSG00000038600	9.08989	2.80917	2.07737	0.0377676	0.176493	Up
ENSMUSG00000092384	8.96394	2.81736	2.55814	0.0105234	0.0800401	Up
ENSMUSG00000055480	13.0744	2.88556	2.84289	0.00447064	0.0446325	Up
ENSMUSG00000094935	20.5004	2.89961	2.96187	0.00305775	0.0345279	Up
ENSMUSG00000011008	10.7013	2.91178	2.91909	0.0035106	0.0375551	Up
ENSMUSG00000005220	8.29691	2.91263	2.07367	0.03811	0.176977	Up
ENSMUSG00000021298	11.2772	3.01706	2.31066	0.0208514	0.123149	Up
ENSMUSG00000032094	7.1567	3.03779	2.20763	0.0272703	0.144693	Up
ENSMUSG00000049694	6.00405	3.08348	2.09363	0.0362926	0.172532	Up
ENSMUSG00000029321	38.0053	3.09794	4.71043	2.47e-06	0.000190438	Up
ENSMUSG00000086527	6.14489	3.12151	2.1324	0.0329743	0.162122	Up
ENSMUSG00000079168	6.34758	3.14096	2.15017	0.0315414	0.15797	Up
ENSMUSG00000093594	6.10843	3.14126	2.15842	0.0308952	0.156036	Up
ENSMUSG00000090564	6.3612	3.14505	2.22146	0.0263198	0.141691	Up
ENSMUSG00000112478	15.2869	3.14943	2.53015	0.0114014	0.0840755	Up
ENSMUSG00000107846	6.17279	3.15626	2.20363	0.0275505	0.145529	Up
ENSMUSG00000060530	12.4533	3.17592	2.56407	0.0103452	0.0790306	Up
ENSMUSG00000031860	12.8032	3.18721	2.55668	0.0105677	0.0802171	Up
ENSMUSG00000056445	13.1549	3.19155	2.44323	0.0145565	0.0985183	Up
ENSMUSG00000085286	11.5539	3.19984	2.51476	0.0119113	0.0864983	Up
ENSMUSG00000099226	3.25754	3.20293	1.9802	0.0476808	0.203068	Up
ENSMUSG00000075020	6.55496	3.22377	2.25396	0.024199	0.134286	Up
ENSMUSG00000040660	358.748	3.22753	7.49282	6.74e-14	3e-11	Up
ENSMUSG00000053687	8.41268	3.23438	2.45101	0.0142455	0.097101	Up
ENSMUSG00000082423	4.95244	3.23675	2.13604	0.0326758	0.161194	Up
ENSMUSG00000054383	8.28869	3.26687	2.54839	0.0108221	0.0814686	Up
ENSMUSG00000044522	11.6993	3.28908	2.56914	0.0101953	0.0782461	Up
ENSMUSG00000094365	201.938	3.29646	2.87652	0.00402092	0.0413698	Up
ENSMUSG00000002664	5.13922	3.31989	2.22229	0.0262634	0.141631	Up
ENSMUSG00000116898	7.02645	3.33519	2.24442	0.0248056	0.13662	Up
ENSMUSG00000105607	5.3032	3.34465	2.62917	0.00855933	0.0696188	Up
ENSMUSG00000102976	469.561	3.35564	2.51151	0.0120215	0.0870008	Up
ENSMUSG00000117295	3.79551	3.43195	2.04608	0.040748	0.184137	Up
ENSMUSG00000094613	3.75337	3.44038	2.03683	0.0416672	0.187052	Up
ENSMUSG00000081819	3.76403	3.44436	2.0549	0.0398883	0.181721	Up
ENSMUSG00000097999	7.54205	3.44706	2.55921	0.0104911	0.0798897	Up
ENSMUSG00000115685	8.04791	3.54806	3.1383	0.00169933	0.0226897	Up
ENSMUSG00000046159	18.0088	3.55391	3.95176	7.76e-05	0.00259968	Up
ENSMUSG00000102719	4.15262	3.57224	2.08809	0.0367897	0.173986	Up
ENSMUSG00000108037	53.8628	3.66365	5.01565	5.29e-07	5.13e-05	Up
ENSMUSG00000079707	4.30169	3.67418	2.16626	0.0302913	0.153963	Up
ENSMUSG00000086697	4.46831	3.71194	2.31025	0.0208742	0.123169	Up
ENSMUSG00000071347	9.03805	3.75398	2.94259	0.00325477	0.0360595	Up
ENSMUSG00000041550	9.14617	3.77614	2.6539	0.00795668	0.0661563	Up
ENSMUSG00000083695	19.0284	3.80956	3.38924	0.000700864	0.0124831	Up
ENSMUSG00000090188	5.15772	3.9126	2.46999	0.0135118	0.0937387	Up
ENSMUSG00000078894	36.2744	3.94731	5.30968	1.1e-07	1.45e-05	Up
ENSMUSG00000116938	7.91765	3.96833	3.42221	0.000621132	0.0113781	Up
ENSMUSG00000016386	10.7026	3.98995	3.21097	0.0013229	0.019148	Up
ENSMUSG00000089998	22.3316	4.05488	4.61379	3.95e-06	0.000264143	Up
ENSMUSG00000000031	145.332	4.14795	9.4362	3.87e-21	3.36e-18	Up
ENSMUSG00000029797	9.93421	4.31574	3.463	0.000534191	0.0102782	Up
ENSMUSG00000034493	6.90718	4.3616	3.02766	0.00246452	0.0296893	Up
ENSMUSG00000106496	2.06758	4.56378	1.96235	0.0497216	0.207782	Up
ENSMUSG00000002633	2.0742	4.56797	2.07641	0.0378564	0.176493	Up
ENSMUSG00000110244	2.0742	4.56797	2.07641	0.0378564	0.176493	Up
ENSMUSG00000085359	2.0742	4.56797	2.07641	0.0378564	0.176493	Up
ENSMUSG00000105065	2.0742	4.56797	2.07641	0.0378564	0.176493	Up
ENSMUSG00000021913	2.0742	4.56797	2.07641	0.0378564	0.176493	Up
ENSMUSG00000024366	2.0742	4.56797	2.07641	0.0378564	0.176493	Up
ENSMUSG00000103247	2.0742	4.56797	2.07641	0.0378564	0.176493	Up
ENSMUSG00000047307	2.0742	4.56797	2.07641	0.0378564	0.176493	Up
ENSMUSG00000106032	2.0742	4.56797	2.07641	0.0378564	0.176493	Up
ENSMUSG00000106499	2.0742	4.56797	2.07641	0.0378564	0.176493	Up
ENSMUSG00000090113	2.22498	4.67037	2.01959	0.0434256	0.191836	Up
ENSMUSG00000105868	34.5004	4.67201	2.3268	0.0199759	0.120056	Up
ENSMUSG00000084845	2.23161	4.67443	2.15644	0.0310495	0.156574	Up
ENSMUSG00000007944	2.2386	4.67851	2.15885	0.0308622	0.155993	Up
ENSMUSG00000100505	2.24227	4.68067	2.18088	0.0291925	0.150551	Up
ENSMUSG00000045521	2.24227	4.68067	2.18088	0.0291925	0.150551	Up
ENSMUSG00000106189	2.24227	4.68067	2.18088	0.0291925	0.150551	Up
ENSMUSG00000098268	2.25258	4.6867	2.04626	0.0407311	0.184104	Up
ENSMUSG00000081783	2.41034	4.78519	2.27501	0.0229055	0.130093	Up
ENSMUSG00000107411	2.43167	4.79671	2.28163	0.0225114	0.12885	Up
ENSMUSG00000114937	14.2709	4.86059	3.50584	0.000455166	0.00923185	Up
ENSMUSG00000087819	2.57143	4.87908	2.34406	0.0190753	0.116475	Up
ENSMUSG00000107745	2.58944	4.88824	2.3637	0.0180934	0.112898	Up
ENSMUSG00000098135	2.59276	4.8899	2.39051	0.0168252	0.107849	Up
ENSMUSG00000097185	2.59643	4.89176	2.38177	0.0172297	0.109387	Up
ENSMUSG00000087549	2.6071	4.89715	2.36057	0.0182468	0.113447	Up
ENSMUSG00000116635	2.61041	4.89879	2.36963	0.0178057	0.111723	Up
ENSMUSG00000041886	2.61041	4.89879	2.36963	0.0178057	0.111723	Up
ENSMUSG00000107045	2.61077	4.89906	2.30858	0.0209667	0.123372	Up
ENSMUSG00000092247	2.62107	4.9042	2.33877	0.0193475	0.117648	Up
ENSMUSG00000058174	204.434	4.92898	14.025	1.1e-44	3.49e-41	Up
ENSMUSG00000109224	5.4979	4.97092	3.12367	0.00178608	0.0234213	Up
ENSMUSG00000107968	2.74281	4.9721	2.3988	0.0164489	0.106312	Up
ENSMUSG00000022018	2.74648	4.97391	2.43882	0.0147351	0.0990735	Up
ENSMUSG00000104358	2.74648	4.97391	2.43882	0.0147351	0.0990735	Up
ENSMUSG00000098447	2.7645	4.9825	2.48311	0.0130239	0.0913827	Up
ENSMUSG00000084060	2.76818	4.98424	2.46646	0.0136457	0.0943591	Up
ENSMUSG00000108976	2.77149	4.98579	2.48489	0.0129591	0.0911831	Up
ENSMUSG00000116288	2.78914	4.99414	2.44993	0.0142884	0.0972896	Up
ENSMUSG00000111345	2.78914	4.99414	2.44993	0.0142884	0.0972896	Up
ENSMUSG00000104885	2.89726	5.05164	2.33865	0.0193535	0.117648	Up
ENSMUSG00000073486	2.91859	5.06158	2.51212	0.0120009	0.0869509	Up
ENSMUSG00000038457	2.93221	5.06767	2.5154	0.0118897	0.0863742	Up
ENSMUSG00000096950	3.06202	5.13098	2.00854	0.0445857	0.195021	Up
ENSMUSG00000107320	3.076	5.13784	2.52317	0.0116302	0.0849088	Up
ENSMUSG00000031698	3.10396	5.14983	2.63108	0.00851146	0.0693771	Up
ENSMUSG00000087050	3.11793	5.15575	2.53282	0.0113148	0.0836342	Up
ENSMUSG00000075394	3.11866	5.15605	2.63422	0.00843304	0.0690104	Up
ENSMUSG00000087535	3.13191	5.16205	2.02706	0.042656	0.189973	Up
ENSMUSG00000074824	3.25582	5.21898	1.96678	0.0492084	0.206451	Up
ENSMUSG00000116217	3.2654	5.22344	2.70968	0.00673478	0.0595072	Up
ENSMUSG00000025537	3.28968	5.23315	2.67116	0.00755894	0.0639031	Up
ENSMUSG00000086837	3.29336	5.23461	2.71513	0.006625	0.0589005	Up
ENSMUSG00000084276	3.29739	5.23624	2.71591	0.00660938	0.0588438	Up
ENSMUSG00000041073	3.31836	5.24461	2.68739	0.00720132	0.0617542	Up
ENSMUSG00000110637	3.43347	5.29599	2.78269	0.00539103	0.0507644	Up
ENSMUSG00000101585	3.43347	5.29599	2.78269	0.00539103	0.0507644	Up
ENSMUSG00000116739	3.44672	5.30084	2.12851	0.0332951	0.162857	Up
ENSMUSG00000081488	3.45811	5.30536	2.8315	0.00463297	0.0456958	Up
ENSMUSG00000111343	3.46143	5.30661	2.78767	0.00530888	0.0503632	Up
ENSMUSG00000098449	3.46143	5.30661	2.78767	0.00530888	0.0503632	Up
ENSMUSG00000105206	3.46143	5.30661	2.78767	0.00530888	0.0503632	Up
ENSMUSG00000102326	3.47613	5.31221	2.79027	0.00526641	0.0501188	Up
ENSMUSG00000074398	3.50481	5.32396	2.14742	0.0317601	0.158639	Up
ENSMUSG00000086607	3.6442	5.38051	2.89113	0.00383864	0.0400115	Up
ENSMUSG00000061702	3.65486	5.38438	2.85837	0.00425823	0.0432524	Up
ENSMUSG00000116640	3.65486	5.38438	2.85837	0.00425823	0.0432524	Up
ENSMUSG00000034570	3.7869	5.43695	2.90139	0.00371512	0.0390865	Up
ENSMUSG00000006313	3.81227	5.44574	2.98091	0.00287391	0.0330379	Up
ENSMUSG00000107876	3.93768	5.49397	2.9687	0.00299064	0.033971	Up
ENSMUSG00000116347	3.94648	5.49638	2.07376	0.0381014	0.176977	Up
ENSMUSG00000044471	3.96268	5.50234	3.04547	0.0023232	0.0285815	Up
ENSMUSG00000039200	3.96967	5.50464	3.06047	0.00220993	0.0276867	Up
ENSMUSG00000037636	3.98293	5.50916	2.29041	0.0219977	0.12686	Up
ENSMUSG00000084797	4.00866	5.5175	3.00876	0.00262313	0.0309749	Up
ENSMUSG00000111090	4.10575	5.55434	3.02192	0.00251176	0.0300547	Up
ENSMUSG00000111377	4.11973	5.55885	3.06492	0.0021773	0.0273501	Up
ENSMUSG00000073207	4.14841	5.56798	3.13498	0.00171867	0.022851	Up
ENSMUSG00000051242	4.14841	5.56798	3.13498	0.00171867	0.022851	Up
ENSMUSG00000097699	4.15208	5.56914	3.12886	0.00175483	0.0231435	Up
ENSMUSG00000010311	4.16938	5.57461	3.07807	0.00208347	0.0265733	Up
ENSMUSG00000107428	4.20577	5.58706	2.34776	0.0188869	0.115738	Up
ENSMUSG00000004151	4.20577	5.58706	2.34776	0.0188869	0.115738	Up
ENSMUSG00000063245	4.21646	5.59278	2.27676	0.0228005	0.129767	Up
ENSMUSG00000058147	4.29919	5.62015	3.12626	0.00177042	0.0232639	Up
ENSMUSG00000097727	4.30618	5.6223	3.16433	0.00155442	0.0214897	Up
ENSMUSG00000065353	4.32751	5.62878	3.16645	0.00154312	0.0213941	Up
ENSMUSG00000026149	4.41761	5.6597	2.4121	0.0158611	0.103817	Up
ENSMUSG00000024401	4.4919	5.68282	3.26351	0.00110041	0.0168465	Up
ENSMUSG00000042097	4.49925	5.68498	3.21901	0.00128636	0.0188525	Up
ENSMUSG00000058626	4.582	5.71246	2.45145	0.0142281	0.0970721	Up
ENSMUSG00000113737	4.62321	5.72484	2.43261	0.0149905	0.100003	Up
ENSMUSG00000048583	4.66401	5.73709	3.2427	0.00118404	0.0177151	Up
ENSMUSG00000109424	4.67027	5.73883	3.31794	0.000906828	0.0149141	Up
ENSMUSG00000061171	4.67027	5.73883	3.31794	0.000906828	0.0149141	Up
ENSMUSG00000113816	4.78906	5.77642	3.24629	0.00116922	0.0175617	Up
ENSMUSG00000030769	4.86335	5.79674	3.37375	0.000741523	0.0129266	Up
ENSMUSG00000085595	4.87805	5.80084	3.25716	0.00112533	0.0171388	Up
ENSMUSG00000102740	4.95014	5.82427	3.21899	0.00128644	0.0188525	Up
ENSMUSG00000059830	5.01009	5.84032	3.44772	0.000565348	0.010684	Up
ENSMUSG00000044071	5.11417	5.87144	3.27898	0.00104185	0.0162627	Up
ENSMUSG00000040936	5.15683	5.88262	3.46398	0.000532239	0.0102717	Up
ENSMUSG00000037593	5.18479	5.88972	3.34443	0.000824523	0.0139905	Up
ENSMUSG00000028217	5.25721	5.90906	2.59839	0.00936625	0.073764	Up
ENSMUSG00000090236	5.26607	5.91141	2.5719	0.0101142	0.0778261	Up
ENSMUSG00000110332	5.32894	5.93	3.53067	0.000414504	0.00862691	Up
ENSMUSG00000044352	5.36388	5.93856	3.532	0.000412434	0.00860258	Up
ENSMUSG00000097404	5.36461	5.93875	3.54746	0.000388964	0.00823926	Up
ENSMUSG00000031779	5.38226	5.94307	3.5327	0.000411344	0.00859801	Up
ENSMUSG00000031093	5.47164	5.96866	3.46579	0.00052867	0.0102234	Up
ENSMUSG00000109061	5.49586	5.97398	2.02234	0.0431408	0.191285	Up
ENSMUSG00000044220	5.50767	5.97744	3.60597	0.000310991	0.00702835	Up
ENSMUSG00000111224	5.51135	5.97831	3.60229	0.000315432	0.00711528	Up
ENSMUSG00000108137	5.55696	5.98912	3.59229	0.000327779	0.007299	Up
ENSMUSG00000084990	5.57498	5.99342	3.56073	0.000369825	0.00794407	Up
ENSMUSG00000044117	5.73569	6.03469	3.63356	0.000279542	0.00651333	Up
ENSMUSG00000001444	5.86514	6.06786	3.73658	0.000186538	0.00494313	Up
ENSMUSG00000097793	5.86514	6.06786	3.73658	0.000186538	0.00494313	Up
ENSMUSG00000087685	5.87177	6.06933	3.69775	0.000217518	0.00546111	Up
ENSMUSG00000046168	5.87581	6.07024	3.74144	0.000182967	0.00488336	Up
ENSMUSG00000091996	5.92949	6.08242	3.51616	0.000437842	0.00895654	Up
ENSMUSG00000021499	6.02658	6.10727	3.72578	0.000194714	0.00508504	Up
ENSMUSG00000074435	6.39803	6.193	3.88555	0.000102097	0.00316628	Up
ENSMUSG00000097827	6.55508	6.2283	3.92684	8.61e-05	0.00278189	Up
ENSMUSG00000046110	6.68338	6.2564	2.71412	0.00664523	0.058998	Up
ENSMUSG00000015962	6.73122	6.2665	3.89971	9.63e-05	0.00303141	Up
ENSMUSG00000004341	6.88055	6.29858	3.98156	6.85e-05	0.00235694	Up
ENSMUSG00000087173	6.92357	6.30676	4.03082	5.56e-05	0.00201511	Up
ENSMUSG00000103585	50.5118	6.33151	3.12146	0.00179958	0.0235498	Up
ENSMUSG00000114196	7.10195	6.34335	4.05674	4.98e-05	0.00185333	Up
ENSMUSG00000053469	7.26044	6.37549	4.03595	5.44e-05	0.00198282	Up
ENSMUSG00000051998	7.27002	6.37719	4.09807	4.17e-05	0.00160923	Up
ENSMUSG00000026415	7.55687	6.43404	4.14095	3.46e-05	0.00140899	Up
ENSMUSG00000093938	7.9003	6.49751	2.33913	0.0193286	0.11759	Up
ENSMUSG00000089722	8.25084	6.5607	4.30781	1.65e-05	0.000779077	Up
ENSMUSG00000110611	8.43253	6.59196	4.34366	1.4e-05	0.000694047	Up
ENSMUSG00000061414	9.06287	6.69659	4.3171	1.58e-05	0.000757034	Up
ENSMUSG00000020871	9.19049	6.71514	4.52671	5.99e-06	0.000366874	Up
ENSMUSG00000078887	9.20264	6.71602	3.79163	0.00014966	0.004205	Up
ENSMUSG00000009394	9.70868	6.79431	4.59664	4.29e-06	0.000282877	Up
ENSMUSG00000117501	10.3629	6.88888	4.64869	3.34e-06	0.000232084	Up
ENSMUSG00000114243	11.1106	6.98873	4.84243	1.28e-06	0.000108429	Up
ENSMUSG00000066107	11.3504	7.0207	4.81426	1.48e-06	0.000122732	Up
ENSMUSG00000086539	11.3555	7.02135	4.86411	1.15e-06	9.85e-05	Up
ENSMUSG00000098021	11.8741	7.08575	4.95019	7.41e-07	6.79e-05	Up
ENSMUSG00000112925	26.9825	7.29997	5.62544	1.85e-08	2.92e-06	Up
ENSMUSG00000023982	55.5258	9.31009	7.48244	7.3e-14	3.08e-11	Up
ENSMUSG00000113529	67.012	9.58202	7.4802	7.42e-14	3.08e-11	Up
