# Supplementary material for: MDIG-mediated H3K9me3 demethylation upregulates Myc by activating OTX2 and facilitates liver regeneration
Source: Signal Transduct Target Ther. 2023 Sep 15;8:351. doi: 10.1038/s41392-023-01575-5 (PMC10502063; doi:10.1038/s41392-023-01575-5)
Supplement: Supplementary file 4 — Supplementary Tabe S3 [file 41392_2023_1575_MOESM4_ESM.xlsx]

## Sheet: Supplementray Table S3
Supplementary Table S3. Gene expression of cell cycle related genes from the RNA-seq analysis.
	WT_0h Ave	KO_0h Ave	WT_36h Ave	KO_36h Ave	WT Change	KO Change	WT vs KO Change
Myc	-1.21391	-0.507758	1.2997	0.421963	2.51361	0.929721	1.58389
Atad5	-0.975973	-0.63025	1.39458	0.211639	2.37056	0.841889	1.52867
Brca2	-1.05257	-0.685033	1.24266	0.49494	2.29522	1.17997	1.11525
Fign	-0.998863	-0.427324	1.26146	0.164726	2.26032	0.59205	1.66827
Apex2	-1.04888	-0.610327	1.17942	0.479781	2.2283	1.09011	1.13819
Tm4sf5	-0.552526	-0.552526	1.65758	-0.552526	2.21011	0	2.21011
Mlf1	-0.552495	-0.552495	1.65748	-0.552495	2.20998	0	2.20998
Gadd45g	-1.38255	-0.0191844	0.824997	0.576737	2.20755	0.595922	1.61163
Cetn4	-0.551696	-0.551696	1.65509	-0.551696	2.20679	0	2.20679
Junb	-0.666221	-0.961294	1.45367	0.173845	2.11989	1.13514	0.984753
Rbbp8	-0.862498	-0.79786	1.24157	0.418793	2.10406	1.21665	0.887411
E2f2	-0.902619	-0.956356	1.17764	0.681336	2.08026	1.63769	0.442564
Dynlt1f	-0.873212	-0.947543	1.18301	0.637743	2.05623	1.58529	0.470939
Ccnd1	-0.925995	-0.894475	1.1192	0.701274	2.04519	1.59575	0.449443
Epm2a	0.672981	0.75998	0.0155767	-1.44854	-0.657404	-2.20852	1.55111
Mastl	-0.852338	-0.969763	1.19252	0.629583	2.04486	1.59935	0.44551
Dusp1	0.614554	1.1065	-0.363559	-1.3575	-0.978112	-2.464	1.48589
Gas2	0.839718	0.323325	0.414355	-1.5774	-0.425364	-1.90072	1.47536
Cdkn1a	-1.40846	-0.175556	0.626812	0.957209	2.03528	1.13277	0.902512
Cenpw	-0.810843	-1.02367	1.21582	0.618691	2.02666	1.64236	0.384302
Dclre1b	-0.791784	-0.0215621	1.21016	-0.396812	2.00194	-0.37525	2.37719
Pld6	-0.497425	-0.967486	1.48994	-0.0250343	1.98737	0.942451	1.04492
Ercc6l	-1.26023	-0.0150077	0.721588	0.553645	1.98181	0.568653	1.41316
Septin2	-1.13232	-0.505668	0.846964	0.791023	1.97928	1.29669	0.682593
Haus3	-0.772338	-0.73392	1.19683	0.309433	1.96916	1.04335	0.92581
Cdk19	0.706144	0.208911	0.362693	-1.27775	-0.343451	-1.48666	1.14321
Ccnb1	-0.655433	-1.05639	1.29288	0.418941	1.94831	1.47533	0.472985
Prdm11	-0.704875	0.193522	1.21623	-0.704875	1.9211	-0.898396	2.8195
Cul3	0.859448	-0.17868	0.733142	-1.41391	-0.126306	-1.23523	1.10892
Stag2	0.874223	0.256348	0.289686	-1.42026	-0.584537	-1.6766	1.09207
Ccsap	-1.19798	-0.582395	0.722747	1.05763	1.92073	1.64003	0.280705
Ptprc	0.781921	0.443272	0.0688211	-1.29401	-0.7131	-1.73729	1.02419
Gmnn	-0.576908	-1.10939	1.30834	0.37796	1.88525	1.48735	0.397896
Smc2	-0.719243	-1.08463	1.16553	0.63835	1.88477	1.72298	0.161788
Mre11a	-0.503013	-1.15443	1.36205	0.295392	1.86506	1.44982	0.415243
Uhrf1	-0.802021	-1.06012	1.05306	0.809085	1.85508	1.86921	-0.0141284
Ccno	-1.478	0.0557684	0.359218	1.06301	1.83722	1.00724	0.829972
Cdc6	-0.744175	-1.07299	1.07757	0.7396	1.82175	1.8126	0.00915013
Cdt1	-0.768809	-1.11062	1.02272	0.856714	1.79153	1.96734	-0.175809
Psmc3ip	-0.677586	-1.15658	1.10908	0.725092	1.78666	1.88167	-0.0950114
Cdkn1c	-0.599884	-0.272475	1.12219	-0.249828	1.72207	0.0226462	1.69942
Gas1	0.934111	0.57718	-0.176891	-1.3344	-1.111	-1.91158	0.800578
Cdc26	0.912521	-0.019562	0.364584	-1.25754	-0.547937	-1.23798	0.690045
Mad2l1	-0.535586	-1.21813	1.14914	0.604572	1.68473	1.8227	-0.137971
Dtl	-0.950541	-0.325558	0.72939	0.546709	1.67993	0.872267	0.807664
Tipin	-0.438121	-1.29332	1.20589	0.525554	1.64401	1.81887	-0.174866
Rec114	-0.458783	-0.494895	1.16683	-0.213148	1.62561	0.281747	1.34386
Arl8a	-0.183217	-0.817782	1.42976	-0.428761	1.61298	0.389021	1.22396
Wee1	-0.414001	-1.29706	1.18015	0.530914	1.59415	1.82798	-0.233827
Tfdp2	-0.231325	-1.16307	1.33073	0.0636608	1.56206	1.22673	0.335329
Aurkb	-0.736451	-1.1039	0.807627	1.03273	1.54408	2.13663	-0.592552
Ccne2	-0.544653	-1.17515	0.992859	0.726947	1.53751	1.9021	-0.364586
Foxm1	-0.296777	-1.30442	1.22075	0.380445	1.51753	1.68487	-0.167336
Jun	-0.76205	0.231998	0.753385	-0.223333	1.51544	-0.455332	1.97077
Piwil2	-0.991656	-0.208029	0.517844	0.681841	1.5095	0.88987	0.61963
Ccna2	-0.290925	-1.35704	1.20221	0.445757	1.49314	1.8028	-0.309663
Trim36	-0.0598865	-0.675609	1.4111	-0.675609	1.47099	0	1.47099
Gpnmb	-0.372796	-1.19022	1.08417	0.478843	1.45697	1.66906	-0.212096
Nuggc	-0.502811	0.0729914	0.932631	-0.502811	1.43544	-0.575803	2.01125
Rad51c	-0.252859	-1.40028	1.1284	0.524735	1.38126	1.92501	-0.543751
Dynlt3	1.21531	0.0699377	0.00589567	-1.29115	-1.20942	-1.36108	0.151667
Actr3	0.965414	-0.407764	0.479146	-1.0368	-0.486268	-0.629031	0.142763
Rb1	-0.0817997	-0.398065	1.25973	-0.779864	1.34153	-0.381799	1.72333
Cetn3	0.223555	-0.966928	1.4128	-0.669426	1.18924	0.297502	0.891741
Map9	-0.480008	0.928321	0.679381	-1.12769	1.15939	-2.05601	3.2154
Gsk3b	0.782932	-0.511884	0.464203	-0.735251	-0.318729	-0.223367	-0.0953622
Chek1	-0.348999	-1.01093	0.759215	0.600717	1.10821	1.61165	-0.503435
Cdkn2a	1.03456	-0.337528	0.257142	-0.954176	-0.77742	-0.616649	-0.160771
Melk	-0.333531	-1.0677	0.67157	0.729664	1.0051	1.79737	-0.792267
Rnf2	0.296839	-0.683995	1.15195	-0.76479	0.855107	-0.0807954	0.935902
Hells	0.00114077	-1.36128	0.737687	0.622454	0.736546	1.98374	-1.24719
Spdya	0.295483	-0.330185	0.990556	-0.955854	0.695072	-0.625668	1.32074
Cdkl1	0.4919	-0.808297	1.12469	-0.808297	0.632793	0	0.632793
Usp16	0.976716	-0.70602	0.570283	-0.840979	-0.406433	-0.134959	-0.271474
Eif4e	0.360365	-1.15721	0.944043	-0.147202	0.583677	1.01	-0.426327
Zbtb49	-0.820489	0.475647	-0.32054	0.665382	0.499949	0.189736	0.310213
Son	0.547356	-0.447551	1.04478	-1.14458	0.497423	-0.697033	1.19446
Smc3	1.10416	-0.86879	0.640578	-0.875951	-0.463586	-0.00716117	-0.456425
Jade1	0.88984	-1.03111	0.787255	-0.64598	-0.102585	0.385135	-0.48772
Atf5	-0.560624	-0.0383302	-0.2056	0.804554	0.355024	0.842884	-0.487861
Bmp4	1.29827	-0.62542	0.375925	-1.04878	-0.922346	-0.423355	-0.498991
Smad3	0.356626	-0.340956	0.553859	-0.569529	0.197233	-0.228573	0.425806
Akap8	0.660827	-0.388013	0.83948	-1.11229	0.178654	-0.724281	0.902935
Pafah1b1	0.653686	0.0295139	0.803765	-1.48696	0.150079	-1.51648	1.66656
Gnai3	1.24956	-0.726514	0.359956	-0.883002	-0.889605	-0.156488	-0.733117
Vash1	0.328984	-1.02342	0.451917	0.24252	0.122933	1.26594	-1.14301
Gpr132	-0.213935	0.535297	-0.961812	0.64045	-0.747878	0.105153	-0.853031
Ythdc2	0.936111	-1.12114	0.682702	-0.497671	-0.253408	0.62347	-0.876878
Xlr3a	-0.0662712	0.66039	-1.11172	0.517599	-1.04545	-0.142791	-0.902656
Pkia	0.37118	0.39261	-0.932986	0.169196	-1.30417	-0.223414	-1.08075
Tubb4a	-0.275899	-1.01322	-0.154835	1.44395	0.121064	2.45717	-2.3361
Pard6g	0.344713	-1.00905	0.457684	0.206657	0.112971	1.21571	-1.10274
Sgk1	-0.351432	-0.849926	-0.253006	1.45436	0.0984264	2.30429	-2.20586
Ahr	-0.429493	0.204009	-0.830849	1.05633	-0.401356	0.852323	-1.25368
Arntl	1.32395	0.254663	-0.88177	-0.696845	-2.20572	-0.951508	-1.25421
Tal1	-0.170555	-0.273822	-0.668829	1.11321	-0.498274	1.38703	-1.8853
Evi2b	1.15182	-0.14708	-0.808285	-0.196452	-1.9601	-0.0493729	-1.91073
Hinfp	0.379202	-1.11915	0.159734	0.58021	-0.219468	1.69936	-1.91882
Pbx1	0.0281309	0.377198	-1.38981	0.984485	-1.41794	0.607287	-2.02523
Tnf	0.564289	0.59727	-1.65625	0.49469	-2.22054	-0.10258	-2.11796
Cdkl2	0.673636	-0.496205	0.748258	-0.925689	0.0746217	-0.429484	0.504106
Mnt	-0.0249625	-1.0637	-0.048435	1.1371	-0.0234725	2.2008	-2.22427
Cacnb4	0.287747	0.287747	0.33688	-0.912374	0.0491327	-1.20012	1.24925
Tgfb2	0.756342	0.0517747	-1.30702	0.498906	-2.06337	0.447131	-2.5105
Rgcc	-0.0134163	-0.676668	-0.676668	1.36675	-0.663252	2.04342	-2.70667
Trim39	0.146202	-0.162509	-1.20769	1.22399	-1.35389	1.3865	-2.74039
Nr2c2	1.2663	-0.694104	-0.837483	0.265288	-2.10378	0.959392	-3.06317
Cdk14	0.557449	-1.42005	-0.126161	0.98876	-0.68361	2.40881	-3.09242
