# Supplementary material for: MDIG-mediated H3K9me3 demethylation upregulates Myc by activating OTX2 and facilitates liver regeneration
Source: Signal Transduct Target Ther. 2023 Sep 15;8:351. doi: 10.1038/s41392-023-01575-5 (PMC10502063; doi:10.1038/s41392-023-01575-5)
Supplement: Supplementary file 5 — Supplementary Tabe S4 [file 41392_2023_1575_MOESM5_ESM.xlsx]

## Sheet: Supplementary Table S4
Supplementary Table S4. The target sequences of siRNAs used in this study.
Name	Sense	Antisense
si-MDIG-1	GCCUGAAACGCUUUCUGUATT	UACAGAAAGCGUUUCAGGCTT
si-MDIG-2	GCAGUUCAAAGAUCACAUUTT	AAUGUGAUCUUUGAACUGCTT
si-MYC-1	GACGAGACCUUCAUCAAGATT	UCUUGAUGAAGGUCUCGUCTT
si-MYC-2	GCCUACAUCCUGUCCAUUCAA	UUGAAUGGACAGGAUGUAGGC
si-OTX2-1	GACCTATACTCAGGCTTCA	-
si-OTX2-2	TCTAGTACCTCAGTCCCAA	-
