# Supplementary material for: MDIG-mediated H3K9me3 demethylation upregulates Myc by activating OTX2 and facilitates liver regeneration
Source: Signal Transduct Target Ther. 2023 Sep 15;8:351. doi: 10.1038/s41392-023-01575-5 (PMC10502063; doi:10.1038/s41392-023-01575-5)
Supplement: Supplementary file 6 — Supplementary Tabe S5 [file 41392_2023_1575_MOESM6_ESM.xlsx]

## Sheet: Supplementary Table S5
Supplementary Table S5. Primers used in this study.
Name	Forward sequence	Reverse sequence
β-actin	CTCGCCTTTGCCGATCC	TCTCCATGTCGTCCCAGTTG
OTX2-1.8	CCCCTACATCCACAATGGCC	GCATCAAAGGGCGAGAAAGAAAA
OTX2-1.6	GAGATTCGCGTGGATTTGCC	AATGTCCCAGGCAGTTGTCC
OTX2-1.4	GGCGGGGTAACAAGGAAAGA	CTTCCTGGCTCCTTCGTAGC
OTX2-1.2	CAGGACCCCAAGGCTCTTAG	TAGCGAATTACGGGAGTGCG
OTX2-1.0	AACGAGCTGTTTCTTTGGGC	AGCTTTCCCCTCACAACTCC
OTX2-0.8	CGCCCCGTCCCCTAATATTC	CTGCAGGGTCAACCAACTCA
OTX2-0.6	CCCTAGTAACTCCCAGGCCT	TGAGCTCCCAAATCTACCGC
OTX2-0.4	CAGTGAGGACGCTGGAGTTT	CGCTGAGGGAAAAATGGGTG
OTX2-0.2	CCCTGTTTTTAAGCCTGTGCC	AAGGAGGGAGGGGGTAGTAC
OTX2-0	AAAAGACCGAAGAGGGAGGC	GCCTCCGACACTACCAGAAC
OTX2+0.2	TCCCCCTGTTGTGTGTTTTTATT	CTGGCAACTTTTTGACGCAAACT
MYC-1.8	AACGCTGTGGTCTCTGTGG	GCGTTTTGCTGCAGAGACTC
MYC-1.6	TGGTGGCTCTTGGTGTTTGA	GCCACTGAGTTTGCAATTTAGGA
MYC-1.4	CGGGTAGCAGTGAGAGAGGT	GCATATTCCCTCGGGATTTGC
MYC-1.2	TGCACAGCGTAGTATTCAGGA	AGTCGGCCCTGATCAGATCA
MYC-1.0	CTGGGAGGAAGGGGTTAACG	AACCCGGACTTCCCAGAAAG
MYC-0.8	CACCCCAGCTCCTAAACCAG	CACCCCATACACCTCCACAC
MYC-0.6	GAGGTGCTGGAGTGTGTGTG	GCGGGGAAGGCATTGTGTAT
MYC-0.4	CGTGGCAGTGAGTTGCTGAG	GAAAGGGGGAAGGACGAACG
MYC-0.2	TATTGTGTGGAGCGAGGCAG	GCCCGACCATTTTCTCTTGC
MYC-0	AGGCTCCTCCTCCTCTTTCC	TTTCTCCCTTCCCCACCTCT
MYC+0.2	GCCCACCCGCCCTTTATATT	GAGCTGAGTGAGGCGAGTC
OBS1	GGGAAGCGAGAGGAGGAAAA	GAGCTGAGTGAGGCGAGTC
OBS2	GGGGGTCGTTCTGGAAAGAA	CCGCAGATGAGGTCTATGCA
MBS1	GGGCAATCACACTTTCCTGAAAT	GGCCCCTTTCTCATTGATCCA
MBS2	ACAACACATCAACTCAAAATATTACCC	TTCTACATCCACATAGAGGTCAAA
MBS3	CCTCTGTAGACCCCAATGCTTT	CCTGAAAATAAGTCTTAGTGCCAAAGT
MBS4	TTGGATCTTTTGTGGACCGA	TCAAATCTGAAGTTAGAGGGAAATCT
MBS5	GCAACTATAAAAAGCACATTCACGT	CCCCGGACTTCTGGCTCC
